# Supplementary material for: Architecture and Gene Repertoire of the Flexible Genome of the Extreme Acidophile Acidithiobacillus caldus
Source: PLoS One. 2013 Nov 8;8(11):e78237. doi: 10.1371/journal.pone.0078237 (PMC3826726; doi:10.1371/journal.pone.0078237)
Supplement: Table S1 — A. caldus strain-specifc gene lists. (XLSX) [file pone.0078237.s001.xlsx]

## Sheet: 1A
	Table S1A. A. caldus type strain (ATCC 51756) exclusive genes
	List of genes lacking bidirectional hits in each replicon and MGE.
	N/F: No hit found in the COG database (E < 1e-7)
		Locus_tag	Replicon	MGE	COG*	Function	Length (aa)
		AcaTY_0084	Chromosome	AcaML1	N/F	hypothetical protein	157
		AcaTY_0085	Chromosome	AcaML1	N/F	hypothetical protein	127
		AcaTY_0086	Chromosome	AcaML1	COG1961	invertase/recombinase-like protein	459
		AcaTY_0087	Chromosome	AcaML1	N/F	hypothetical protein	147
		AcaTY_0088	Chromosome	AcaML1	N/F	hypothetical protein	63
		AcaTY_0089	Chromosome	AcaML1	N/F	hypothetical protein	751
		AcaTY_0090	Chromosome	AcaML1	N/F	hypothetical protein	190
		AcaTY_0091	Chromosome	AcaML1	N/F	hypothetical protein	153
		AcaTY_0092	Chromosome	AcaML1	N/F	hypothetical protein	87
		AcaTY_0093	Chromosome	AcaML1	N/F	hypothetical protein	159
		AcaTY_0094	Chromosome	AcaML1	COG3617	hypothetical protein	257
		AcaTY_0095	Chromosome	AcaML1	N/F	hypothetical protein	276
		AcaTY_0096	Chromosome	AcaML1	N/F	hypothetical protein	208
		AcaTY_0097	Chromosome	AcaML1	N/F	hypothetical protein	130
		AcaTY_0098	Chromosome	AcaML1	N/F	hypothetical protein	248
		AcaTY_0099	Chromosome	AcaML1	N/F	hypothetical protein	69
		AcaTY_0101	Chromosome	AcaML1	N/F	hypothetical protein	155
		AcaTY_0102	Chromosome	AcaML1	N/F	hypothetical protein	85
		AcaTY_0103	Chromosome	AcaML1	N/F	hypothetical protein	175
		AcaTY_0104	Chromosome	AcaML1	N/F	hypothetical protein	189
		AcaTY_0105	Chromosome	AcaML1	N/F	hypothetical protein	177
		AcaTY_0106	Chromosome	AcaML1	COG0863	hypothetical protein	510
		AcaTY_0107	Chromosome	AcaML1	COG0863	hypothetical protein	428
		AcaTY_0108	Chromosome	AcaML1	N/F	hypothetical protein	78
		AcaTY_0109	Chromosome	AcaML1	N/F	hypothetical protein	68
		AcaTY_0110	Chromosome	AcaML1	N/F	hypothetical protein	121
		AcaTY_0111	Chromosome	AcaML1	N/F	hypothetical protein	76
		AcaTY_0112	Chromosome	AcaML1	N/F	hypothetical protein	94
		AcaTY_0113	Chromosome	AcaML1	N/F	hypothetical protein	65
		AcaTY_0114	Chromosome	AcaML1	N/F	hypothetical protein	198
		AcaTY_0115	Chromosome	AcaML1	N/F	hypothetical protein	79
		AcaTY_0116	Chromosome	AcaML1	COG5525	hypothetical protein	564
		AcaTY_0117	Chromosome	AcaML1	N/F	hypothetical protein	70
		AcaTY_0118	Chromosome	AcaML1	COG5511	hypothetical protein	485
		AcaTY_0119	Chromosome	AcaML1	COG0616	protease IV	420
		AcaTY_0120	Chromosome	AcaML1	N/F	hypothetical protein	129
		AcaTY_0121	Chromosome	AcaML1	N/F	hypothetical protein	342
		AcaTY_0122	Chromosome	AcaML1	N/F	hypothetical protein	109
		AcaTY_0123	Chromosome	AcaML1	N/F	hypothetical protein	176
		AcaTY_0124	Chromosome	AcaML1	COG4540	hypothetical protein	158
		AcaTY_0125	Chromosome	AcaML1	N/F	hypothetical protein	98
		AcaTY_0126	Chromosome	AcaML1	N/F	hypothetical protein	63
		AcaTY_0127	Chromosome	AcaML1	COG3948	hypothetical protein	284
		AcaTY_0128	Chromosome	AcaML1	N/F	hypothetical protein	523
		AcaTY_0129	Chromosome	AcaML1	N/F	hypothetical protein	230
		AcaTY_0130	Chromosome	AcaML1	N/F	hypothetical protein	1051
		AcaTY_0131	Chromosome	AcaML1	N/F	hypothetical protein	82
		AcaTY_0132	Chromosome	AcaML1	N/F	hypothetical protein	175
		AcaTY_0133	Chromosome	AcaML1	N/F	hypothetical protein	103
		AcaTY_0134	Chromosome	AcaML1	N/F	hypothetical protein	470
		AcaTY_0135	Chromosome	AcaML1	N/F	hypothetical protein	150
		AcaTY_0136	Chromosome	AcaML1	N/F	hypothetical protein	109
		AcaTY_0137	Chromosome	AcaML1	COG3497	hypothetical protein	498
		AcaTY_0138	Chromosome	AcaML1	COG3498	hypothetical protein	170
		AcaTY_0139	Chromosome	AcaML1	N/F	hypothetical protein	82
		AcaTY_0140	Chromosome	AcaML1	N/F	hypothetical protein	48
		AcaTY_0141	Chromosome	AcaML1	COG5283	hypothetical protein	1026
		AcaTY_0142	Chromosome	AcaML1	COG3499	hypothetical protein	289
		AcaTY_0143	Chromosome	AcaML1	N/F	hypothetical protein	76
		AcaTY_0144	Chromosome	AcaML1	COG3500	hypothetical protein	355
		AcaTY_0145	Chromosome	AcaML1	N/F	hypothetical protein	76
		AcaTY_0146	Chromosome	AcaML1	N/F	hypothetical protein	158
		AcaTY_0147	Chromosome	AcaML1	COG3772	hypothetical protein	160
		AcaTY_0149	Chromosome	AcaML1	COG1401	hypothetical protein	660
		AcaTY_0150	Chromosome	AcaML1	COG4268	hypothetical protein	441
		AcaTY_0151	Chromosome	AcaML1	N/F	hypothetical protein	139
		AcaTY_0152	Chromosome	AcaML1	N/F	hypothetical protein	274
		AcaTY_0155	Chromosome	AcaML1	N/F	hypothetical protein	176
		AcaTY_0159	Chromosome		COG3328	transposase	420
		AcaTY_0170	Chromosome	ICEAcaTY.1	N/F	hypothetical protein	73
		AcaTY_0173	Chromosome	ICEAcaTY.1	N/F	hypothetical protein	65
		AcaTY_0176	Chromosome	ICEAcaTY.1	N/F	hypothetical protein	83
		AcaTY_0177	Chromosome	ICEAcaTY.1	N/F	TraB	126
		AcaTY_0179	Chromosome	ICEAcaTY.1	COG3666	transposase, IS4	304
		AcaTY_0180	Chromosome	ICEAcaTY.1	COG3666	transposase, IS4	304
		AcaTY_0183	Chromosome	ICEAcaTY.1	COG3464	ISAtfe-like protein	317
		AcaTY_0185	Chromosome	ICEAcaTY.1	N/F	hypothetical protein	97
		AcaTY_0187	Chromosome	ICEAcaTY.1	N/F	hypothetical protein	144
		AcaTY_0188	Chromosome	ICEAcaTY.1	N/F	hypothetical protein	146
		AcaTY_0190	Chromosome	ICEAcaTY.1	N/F	hypothetical protein	40
		AcaTY_0191	Chromosome	ICEAcaTY.1	N/F	hypothetical protein	140
		AcaTY_0192	Chromosome	ICEAcaTY.1	N/F	hypothetical protein	41
		AcaTY_0195	Chromosome	ICEAcaTY.1	N/F	hypothetical protein	170
		AcaTY_0197	Chromosome	ICEAcaTY.1	N/F	hypothetical protein	115
		AcaTY_0199	Chromosome	ICEAcaTY.1	COG0463	glycosyl transferase family protein	279
		AcaTY_0202	Chromosome	ICEAcaTY.1	N/F	General substrate transporter	97
		AcaTY_0208	Chromosome	ICEAcaTY.1	N/F	hypothetical protein	180
		AcaTY_0209	Chromosome	ICEAcaTY.1	COG2060	Potassium-transporting ATPase A chain	586
		AcaTY_0210	Chromosome	ICEAcaTY.1	COG2216	Potassium-transporting ATPase B chain	686
		AcaTY_0211	Chromosome	ICEAcaTY.1	COG2156	Potassium-transporting ATPase C chain	200
		AcaTY_0212	Chromosome	ICEAcaTY.1	N/F	hypothetical protein	389
		AcaTY_0213	Chromosome	ICEAcaTY.1	N/F	hypothetical protein	64
		AcaTY_0214	Chromosome	ICEAcaTY.1	COG0263	glutamate 5-kinase	268
		AcaTY_0215	Chromosome	ICEAcaTY.1	N/F	hypothetical protein	47
		AcaTY_0216	Chromosome	ICEAcaTY.1	N/F	hypothetical protein	225
		AcaTY_0217	Chromosome	ICEAcaTY.1	N/F	hypothetical protein	61
		AcaTY_0218	Chromosome	ICEAcaTY.1	N/F	hypothetical protein	80
		AcaTY_0220	Chromosome	ICEAcaTY.1	COG0745	DNA binding response regulator KdpE	248
		AcaTY_0221	Chromosome	ICEAcaTY.1	COG1937	hypothetical protein	89
		AcaTY_0222	Chromosome	ICEAcaTY.1	N/F	hypothetical protein	46
		AcaTY_0223	Chromosome	ICEAcaTY.1	N/F	hypothetical protein	70
		AcaTY_0224	Chromosome	ICEAcaTY.1	COG0553	hypothetical protein	1165
		AcaTY_0225	Chromosome	ICEAcaTY.1	N/F	hypothetical protein	76
		AcaTY_0226	Chromosome	ICEAcaTY.1	COG3093	plasmid maintenance system antidote protein	93
		AcaTY_0227	Chromosome	ICEAcaTY.1	N/F	hypothetical protein	335
		AcaTY_0228	Chromosome	ICEAcaTY.1	N/F	hypothetical protein	103
		AcaTY_0229	Chromosome	ICEAcaTY.1	N/F	transposase	520
		AcaTY_0230	Chromosome	ICEAcaTY.1	N/F	transposase	126
		AcaTY_0231	Chromosome	ICEAcaTY.1	N/F	hypothetical protein	98
		AcaTY_0232	Chromosome	ICEAcaTY.1	COG3038	hypothetical protein	197
		AcaTY_0233	Chromosome	ICEAcaTY.1	N/F	hypothetical protein	110
		AcaTY_0234	Chromosome	ICEAcaTY.1	COG0586	DedA family protein	164
		AcaTY_0235	Chromosome	ICEAcaTY.1	N/F	hypothetical protein	80
		AcaTY_0236	Chromosome	ICEAcaTY.1	N/F	hypothetical protein	334
		AcaTY_0237	Chromosome	ICEAcaTY.1	COG0389	DNA polymerase IV	424
		AcaTY_0239	Chromosome	ICEAcaTY.1	N/F	hypothetical protein	60
		AcaTY_0241	Chromosome	ICEAcaTY.1	N/F	hypothetical protein	91
		AcaTY_0246	Chromosome		N/F	hypothetical protein	44
		AcaTY_0247	Chromosome		COG5573	hypothetical protein	116
		AcaTY_0248	Chromosome		N/F	hypothetical protein	54
		AcaTY_0250	Chromosome		N/F	hypothetical protein	388
		AcaTY_0251	Chromosome		N/F	hypothetical protein	428
		AcaTY_0253	Chromosome		COG0438	hypothetical protein	358
		AcaTY_0254	Chromosome		COG0438	hypothetical protein	475
		AcaTY_0256	Chromosome		N/F	hypothetical protein	101
		AcaTY_0258	Chromosome		N/F	hypothetical protein	276
		AcaTY_0260	Chromosome		COG1080	fructose-specific MTP	80
		AcaTY_0332	Chromosome		N/F	hypothetical protein	40
		AcaTY_0335	Chromosome		COG0174	glutamine synthetase type I	471
		AcaTY_0454	Chromosome	GIAcaTY.1	N/F	hypothetical protein	95
		AcaTY_0455	Chromosome	GIAcaTY.1	COG3666	transposase, IS4	304
		AcaTY_0464	Chromosome	GIAcaTY.1	N/F	hypothetical protein	166
		AcaTY_0466	Chromosome	GIAcaTY.1	N/F	hypothetical protein	80
		AcaTY_0467	Chromosome	GIAcaTY.1	N/F	transposase IS3/IS911 family protein	57
		AcaTY_0468	Chromosome		N/F	hypothetical protein	90
		AcaTY_0469	Chromosome		COG2801	integrase catalytic subunit	180
		AcaTY_0526	Chromosome		N/F	hypothetical protein	475
		AcaTY_0528	Chromosome		N/F	hypothetical protein	211
		AcaTY_0531	Chromosome		N/F	hypothetical protein	308
		AcaTY_0532	Chromosome		N/F	hypothetical protein	178
		AcaTY_0533	Chromosome		N/F	hypothetical protein	89
		AcaTY_0554	Chromosome		COG3666	transposase, IS4	351
		AcaTY_0555	Chromosome		COG0463	glycosyl transferase family protein	310
		AcaTY_0556	Chromosome		N/F	hypothetical protein	579
		AcaTY_0557	Chromosome		N/F	ISPsy2, transposase	77
		AcaTY_0558	Chromosome		N/F	transposase	121
		AcaTY_0559	Chromosome		N/F	transposase	148
		AcaTY_0560	Chromosome		N/F	hypothetical protein	103
		AcaTY_0561	Chromosome		N/F	transposase	520
		AcaTY_0562	Chromosome		N/F	transposase	126
		AcaTY_0563	Chromosome		N/F	hypothetical protein	98
		AcaTY_0564	Chromosome		N/F	transposase	402
		AcaTY_0565	Chromosome		N/F	hypothetical protein	58
		AcaTY_0567	Chromosome		COG3328	transposase	420
		AcaTY_0569	Chromosome		COG5001	diguanylate cyclase/phosphodiesterase	885
		AcaTY_0597	Chromosome		COG0050	translation elongation factor Tu	396
		AcaTY_0642	Chromosome		COG4974	hypothetical protein	397
		AcaTY_0643	Chromosome		COG3666	transposase, IS4	351
		AcaTY_0644	Chromosome		N/F	hypothetical protein	433
		AcaTY_0645	Chromosome		COG4688	hypothetical protein	390
		AcaTY_0646	Chromosome		COG3328	transposase	420
		AcaTY_0647	Chromosome		COG4688	hypothetical protein	308
		AcaTY_0648	Chromosome		N/F	hypothetical protein	158
		AcaTY_0649	Chromosome		COG0210	ATP-dependent DNA helicase UvrD/PcrA	923
		AcaTY_0650	Chromosome		COG2189	hypothetical protein	1023
		AcaTY_0651	Chromosome		N/F	hypothetical protein	1047
		AcaTY_0652	Chromosome		COG3464	ISAtfe-like protein	305
		AcaTY_0654	Chromosome		N/F	hypothetical protein	104
		AcaTY_0657	Chromosome		N/F	hypothetical protein	98
		AcaTY_0658	Chromosome		N/F	ISAtfe-like protein	44
		AcaTY_0670	Chromosome		N/F	hypothetical protein	129
		AcaTY_0763	Chromosome		N/F	hypothetical protein	158
		AcaTY_0764	Chromosome		N/F	hypothetical protein	307
		AcaTY_0780	Chromosome		N/F	transposase	283
		AcaTY_0832	Chromosome		N/F	peptidase S45 penicillin amidase	115
		AcaTY_0863	Chromosome		N/F	hypothetical protein	165
		AcaTY_0864	Chromosome		N/F	hypothetical protein	105
		AcaTY_0865	Chromosome		N/F	hypothetical protein	453
		AcaTY_0868	Chromosome		COG3666	transposase, IS4	304
		AcaTY_0888	Chromosome		N/F	CbbR	80
		AcaTY_0896	Chromosome		COG4577	carboxysome shell protein CsoS1	98
		AcaTY_0991	Chromosome		COG3328	transposase	420
		AcaTY_0999	Chromosome	GIAcaTY.3	COG3563	hypothetical protein	346
		AcaTY_1000	Chromosome	GIAcaTY.3	COG0438	glycosyl transferase family protein	399
		AcaTY_1001	Chromosome	GIAcaTY.3	COG3562	hypothetical protein	421
		AcaTY_1002	Chromosome	GIAcaTY.3	COG0451	dihydrokaempferol 4-reductase	329
		AcaTY_1003	Chromosome	GIAcaTY.3	N/F	hypothetical protein	376
		AcaTY_1004	Chromosome	GIAcaTY.3	COG1819	hypothetical protein	380
		AcaTY_1005	Chromosome	GIAcaTY.3	COG0438	glycosyl transferase family protein	516
		AcaTY_1006	Chromosome	GIAcaTY.3	N/F	hypothetical protein	91
		AcaTY_1008	Chromosome	GIAcaTY.3	COG3882	hypothetical protein	485
		AcaTY_1009	Chromosome	GIAcaTY.3	COG3547	hypothetical protein	156
		AcaTY_1010	Chromosome	GIAcaTY.3	COG3547	hypothetical protein	135
		AcaTY_1011	Chromosome	GIAcaTY.3	COG2801	integrase catalytic subunit	305
		AcaTY_1012	Chromosome	GIAcaTY.3	N/F	transposase IS3/IS911	101
		AcaTY_1013	Chromosome	GIAcaTY.3	N/F	hypothetical protein	486
		AcaTY_1014	Chromosome	GIAcaTY.3	COG3464	ISAtfe-like protein	381
		AcaTY_1015	Chromosome	GIAcaTY.3	COG3039	transposase, IS5 family	333
		AcaTY_1016	Chromosome	GIAcaTY.3	N/F	hypothetical protein	131
		AcaTY_1017	Chromosome	GIAcaTY.3	COG0438	glycosyl transferase family protein	1094
		AcaTY_1018	Chromosome	GIAcaTY.3	COG3328	transposase	420
		AcaTY_1019	Chromosome	GIAcaTY.3	N/F	hypothetical protein	150
		AcaTY_1020	Chromosome	GIAcaTY.3	COG3039	ISPsy2, transposase	318
		AcaTY_1021	Chromosome	GIAcaTY.3	N/F	hypothetical protein	191
		AcaTY_1022	Chromosome	GIAcaTY.3	COG4976	hypothetical protein	270
		AcaTY_1024	Chromosome	GIAcaTY.3	COG1682	hypothetical protein	273
		AcaTY_1025	Chromosome	GIAcaTY.3	COG3524	hypothetical protein	372
		AcaTY_1026	Chromosome	GIAcaTY.3	COG0836	Mannose-1-phosphate guanylyltransferase (GDP)	490
		AcaTY_1027	Chromosome	GIAcaTY.3	N/F	hypothetical protein	52
		AcaTY_1028	Chromosome	GIAcaTY.3	COG1596	hypothetical protein	346
		AcaTY_1029	Chromosome	GIAcaTY.3	COG3321	3-oxoacyl-ACP synthase	2342
		AcaTY_1030	Chromosome	GIAcaTY.3	COG0156	8-amino-7-oxononanoate synthase	437
		AcaTY_1031	Chromosome	GIAcaTY.3	N/F	hypothetical protein	65
		AcaTY_1032	Chromosome	GIAcaTY.3	N/F	hypothetical protein	67
		AcaTY_1033	Chromosome	GIAcaTY.3	COG3744	hypothetical protein	136
		AcaTY_1034	Chromosome	GIAcaTY.3	COG4118	hypothetical protein	80
		AcaTY_1035	Chromosome		N/F	transposase, IS4	137
		AcaTY_1036	Chromosome		COG3328	transposase	116
		AcaTY_1037	Chromosome		N/F	transposase	50
		AcaTY_1053	Chromosome		N/F	hypothetical protein	386
		AcaTY_1057	Chromosome		N/F	Na+/solute symporter	79
		AcaTY_1079	Chromosome		COG0546	phosphoglycolate phosphatase	227
		AcaTY_1088	Chromosome		COG0451	hypothetical protein	417
		AcaTY_1091	Chromosome		N/F	hypothetical protein	225
		AcaTY_1108	Chromosome		N/F	oxidase	93
		AcaTY_1109	Chromosome		COG2132	oxidase	97
		AcaTY_1110	Chromosome		COG3328	transposase	420
		AcaTY_1153	Chromosome		COG2257	flagellar biosynthesis protein FlhB	96
		AcaTY_1158	Chromosome		COG3039	ISPsy2, transposase	318
		AcaTY_1169	Chromosome		COG3328	transposase	420
		AcaTY_1170	Chromosome		N/F	hypothetical protein	445
		AcaTY_1181	Chromosome		N/F	hypothetical protein	414
		AcaTY_1182	Chromosome		N/F	hypothetical protein	311
		AcaTY_1260	Chromosome		COG0664	Crp/Fnr family transcriptional regulator	227
		AcaTY_1288	Chromosome		COG3039	ISPsy2, transposase	318
		AcaTY_1292	Chromosome		N/F	hypothetical protein	108
		AcaTY_1294	Chromosome		COG1291	flagellar motor rotation protein MotA	93
		AcaTY_1297	Chromosome		COG2199	response regulator receiver modulated diguanylate cyclase/phosphodiesterase with PAS/PAC sensor(s)	328
		AcaTY_1298	Chromosome		COG3328	transposase	420
		AcaTY_1304	Chromosome		COG3666	transposase, IS4	318
		AcaTY_1305	Chromosome		COG3039	ISMca7, transposase	312
		AcaTY_1310	Chromosome		N/F	hypothetical protein	430
		AcaTY_1311	Chromosome		COG1275	C4-dicarboxylate transporter/malic acid transport protein	391
		AcaTY_1314	Chromosome		N/F	Crp/Fnr family transcriptional regulator	57
		AcaTY_1316	Chromosome		N/F	hypothetical protein	42
		AcaTY_1319	Chromosome		COG3464	ISAtfe-like protein	317
		AcaTY_1328	Chromosome		COG3415	transposase	348
		AcaTY_1332	Chromosome		COG3328	transposase	420
		AcaTY_1349	Chromosome		N/F	transposase IS3/IS911	57
		AcaTY_1386	Chromosome		COG3415	transposase	348
		AcaTY_1387	Chromosome		COG4237	hydrogenase 4 membrane component	78
		AcaTY_1444	Chromosome		COG0789	MerR family transcriptional regulator	188
		AcaTY_1512	Chromosome	GIAcaTY.4	N/F	hypothetical protein	137
		AcaTY_1514	Chromosome	GIAcaTY.4	N/F	hypothetical protein	103
		AcaTY_1515	Chromosome	GIAcaTY.4	N/F	hypothetical protein	329
		AcaTY_1516	Chromosome	GIAcaTY.4	N/F	transposase IS4 family protein	222
		AcaTY_1517	Chromosome	GIAcaTY.4	N/F	transposase IS4 family protein	45
		AcaTY_1518	Chromosome	GIAcaTY.4	N/F	hypothetical protein	78
		AcaTY_1519	Chromosome	GIAcaTY.4	N/F	hypothetical protein	222
		AcaTY_1520	Chromosome	GIAcaTY.4	N/F	hypothetical protein	74
		AcaTY_1521	Chromosome	GIAcaTY.4	N/F	hypothetical protein	46
		AcaTY_1522	Chromosome	GIAcaTY.4	N/F	hypothetical protein	62
		AcaTY_1523	Chromosome	GIAcaTY.4	N/F	17 kDa surface antigen	106
		AcaTY_1524	Chromosome	GIAcaTY.4	N/F	hypothetical protein	184
		AcaTY_1525	Chromosome	GIAcaTY.4	N/F	hypothetical protein	1031
		AcaTY_1526	Chromosome	GIAcaTY.4	N/F	hypothetical protein	101
		AcaTY_1527	Chromosome	GIAcaTY.4	N/F	hypothetical protein	181
		AcaTY_1528	Chromosome	GIAcaTY.4	COG1061	hypothetical protein	702
		AcaTY_1529	Chromosome	GIAcaTY.4	COG0210	hypothetical protein	602
		AcaTY_1530	Chromosome	GIAcaTY.4	N/F	hypothetical protein	224
		AcaTY_1531	Chromosome	GIAcaTY.4	N/F	hypothetical protein	358
		AcaTY_1532	Chromosome	GIAcaTY.4	N/F	hypothetical protein	343
		AcaTY_1533	Chromosome	GIAcaTY.4	COG0608	Single-stranded-DNA-specific exonuclease recJ	539
		AcaTY_1534	Chromosome	GIAcaTY.4	N/F	hypothetical protein	67
		AcaTY_1535	Chromosome	GIAcaTY.4	N/F	hypothetical protein	451
		AcaTY_1536	Chromosome	GIAcaTY.4	COG3039	transposase IS4 family protein	340
		AcaTY_1537	Chromosome	GIAcaTY.4	N/F	hypothetical protein	125
		AcaTY_1538	Chromosome	GIAcaTY.4	COG3328	transposase	420
		AcaTY_1539	Chromosome	GIAcaTY.4	COG2826	hypothetical protein	155
		AcaTY_1540	Chromosome	GIAcaTY.4	N/F	transposase	82
		AcaTY_1541	Chromosome	GIAcaTY.4	N/F	hypothetical protein	185
		AcaTY_1542	Chromosome	GIAcaTY.4	COG2204	sensory histidine kinase YfhA	477
		AcaTY_1543	Chromosome	GIAcaTY.4	COG1740	hypothetical protein	320
		AcaTY_1544	Chromosome	GIAcaTY.4	COG0374	hypothetical protein	525
		AcaTY_1545	Chromosome	GIAcaTY.4	N/F	hypothetical protein	123
		AcaTY_1546	Chromosome	GIAcaTY.4	N/F	hypothetical protein	117
		AcaTY_1547	Chromosome	GIAcaTY.4	COG0680	hypothetical protein	175
		AcaTY_1548	Chromosome	GIAcaTY.4	COG0680	hypothetical protein	162
		AcaTY_1549	Chromosome	GIAcaTY.4	N/F	hypothetical protein	123
		AcaTY_1550	Chromosome	GIAcaTY.4	N/F	hypothetical protein	343
		AcaTY_1551	Chromosome	GIAcaTY.4	N/F	hypothetical protein	75
		AcaTY_1552	Chromosome	GIAcaTY.4	N/F	hypothetical protein	79
		AcaTY_1553	Chromosome	GIAcaTY.4	COG0694	hypothetical protein	314
		AcaTY_1554	Chromosome	GIAcaTY.4	N/F	hypothetical protein	398
		AcaTY_1555	Chromosome	GIAcaTY.4	COG0068	hypothetical protein	803
		AcaTY_1556	Chromosome	GIAcaTY.4	COG0298	hypothetical protein	96
		AcaTY_1557	Chromosome	GIAcaTY.4	COG0298	hypothetical protein	97
		AcaTY_1558	Chromosome	GIAcaTY.4	COG0279	ADP-heptose synthase / D-glycero-beta-D-manno-heptose 7-phosphate kinase	227
		AcaTY_1559	Chromosome	GIAcaTY.4	COG0409	hypothetical protein	381
		AcaTY_1560	Chromosome	GIAcaTY.4	COG0309	hypothetical protein	352
		AcaTY_1561	Chromosome	GIAcaTY.4	COG0375	hypothetical protein	109
		AcaTY_1562	Chromosome	GIAcaTY.4	COG0378	hypothetical protein	219
		AcaTY_1563	Chromosome	GIAcaTY.4	COG0531	hypothetical protein	474
		AcaTY_1564	Chromosome	GIAcaTY.4	COG1715	hypothetical protein	145
		AcaTY_1566	Chromosome	GIAcaTY.4	N/F	hypothetical protein	355
		AcaTY_1568	Chromosome	GIAcaTY.4	COG3239	fatty acid desaturase	337
		AcaTY_1569	Chromosome	GIAcaTY.4	COG1309	TetR family transcriptional regulator	208
		AcaTY_1570	Chromosome	GIAcaTY.4	COG1752	hypothetical protein	296
		AcaTY_1571	Chromosome	GIAcaTY.4	COG2814	General substrate transporter	450
		AcaTY_1573	Chromosome	GIAcaTY.4	N/F	hypothetical protein	225
		AcaTY_1574	Chromosome	GIAcaTY.4	COG0347	nitrogen regulatory protein P-II	130
		AcaTY_1575	Chromosome	GIAcaTY.4	COG0518	glutamine amidotransferase class-I	251
		AcaTY_1576	Chromosome	GIAcaTY.4	N/F	hypothetical protein	139
		AcaTY_1577	Chromosome	GIAcaTY.4	COG0004	ammonium transporter	196
		AcaTY_1578	Chromosome	GIAcaTY.4	N/F	hypothetical protein	103
		AcaTY_1579	Chromosome	GIAcaTY.4	N/F	transposase	520
		AcaTY_1580	Chromosome	GIAcaTY.4	N/F	transposase	126
		AcaTY_1581	Chromosome	GIAcaTY.4	N/F	hypothetical protein	98
		AcaTY_1582	Chromosome	GIAcaTY.4	COG2204	two component sigma-54 specific Fis family transcriptional regulator	536
		AcaTY_1583	Chromosome	GIAcaTY.4	COG0288	hypothetical protein	204
		AcaTY_1585	Chromosome	GIAcaTY.4	N/F	transposase	126
		AcaTY_1586	Chromosome	GIAcaTY.4	N/F	transposase	520
		AcaTY_1588	Chromosome	GIAcaTY.4	COG4221	oxidoreductase	155
		AcaTY_1589	Chromosome	GIAcaTY.4	COG0667	aldo/keto reductase	316
		AcaTY_1590	Chromosome	GIAcaTY.4	COG3829	sigma54 specific transcriptional regulator	446
		AcaTY_1591	Chromosome	GIAcaTY.4	N/F	hypothetical protein	225
		AcaTY_1592	Chromosome	GIAcaTY.4	N/F	hypothetical protein	37
		AcaTY_1593	Chromosome	GIAcaTY.4	N/F	hypothetical protein	149
		AcaTY_1594	Chromosome	GIAcaTY.4	N/F	hypothetical protein	44
		AcaTY_1595	Chromosome	GIAcaTY.4	N/F	hypothetical protein	145
		AcaTY_1596	Chromosome	GIAcaTY.4	N/F	hypothetical protein	42
		AcaTY_1597	Chromosome	GIAcaTY.4	N/F	hypothetical protein	245
		AcaTY_1598	Chromosome	GIAcaTY.4	N/F	phage integrase	586
		AcaTY_1599	Chromosome	GIAcaTY.4	N/F	hypothetical protein	97
		AcaTY_1600	Chromosome	GIAcaTY.4	N/F	hypothetical protein	74
		AcaTY_1601	Chromosome	GIAcaTY.4	COG2814	hypothetical protein	460
		AcaTY_1602	Chromosome	GIAcaTY.4	COG0221	inorganic pyrophosphatase	83
		AcaTY_1603	Chromosome	GIAcaTY.4	N/F	Cyclopropane-fatty-acyl-phospholipid synthase	37
		AcaTY_1604	Chromosome	GIAcaTY.4	N/F	hypothetical protein	47
		AcaTY_1605	Chromosome	GIAcaTY.4	N/F	hypothetical protein	163
		AcaTY_1606	Chromosome	GIAcaTY.4	COG1888	hypothetical protein	77
		AcaTY_1607	Chromosome	GIAcaTY.4	N/F	hypothetical protein	135
		AcaTY_1608	Chromosome	GIAcaTY.4	COG1993	hypothetical protein	83
		AcaTY_1609	Chromosome	GIAcaTY.4	COG0239	crcB-like protein	125
		AcaTY_1610	Chromosome	GIAcaTY.4	COG0651	Hydrogenase-4 component B / Formate hydrogenlyase subunit 3	652
		AcaTY_1611	Chromosome	GIAcaTY.4	COG3260	NADH ubiquinone oxidoreductase 20 kDa subunit	264
		AcaTY_1612	Chromosome	GIAcaTY.4	COG3261	Ni,Fe-hydrogenase III large subunit	462
		AcaTY_1613	Chromosome	GIAcaTY.4	COG0651	formate hydrogenlyase subunit 3/Multisubunit Na+/H+ antiporter, MnhD subunit	486
		AcaTY_1614	Chromosome	GIAcaTY.4	COG4237	hydrogenase 4 membrane component	226
		AcaTY_1615	Chromosome	GIAcaTY.4	COG0650	formate hydrogenlyase subunit 4	313
		AcaTY_1616	Chromosome	GIAcaTY.4	N/F	hypothetical protein	275
		AcaTY_1617	Chromosome	GIAcaTY.4	N/F	hypothetical protein	86
		AcaTY_1618	Chromosome	GIAcaTY.4	N/F	hypothetical protein	64
		AcaTY_1619	Chromosome	GIAcaTY.4	N/F	phage integrase	81
		AcaTY_1620	Chromosome	GIAcaTY.4	N/F	phage integrase	82
		AcaTY_1622	Chromosome		COG3476	tryptophan-rich sensory protein	160
		AcaTY_1640	Chromosome	GIAcaTY.5	N/F	hypothetical protein	108
		AcaTY_1643	Chromosome	GIAcaTY.5	N/F	hypothetical protein	74
		AcaTY_1650	Chromosome		N/F	hypothetical protein	225
		AcaTY_1651	Chromosome		N/F	hypothetical protein	118
		AcaTY_1654	Chromosome		N/F	hypothetical protein	225
		AcaTY_1658	Chromosome		COG0347	nitrogen regulatory protein P-II	130
		AcaTY_1660	Chromosome		N/F	hypothetical protein	139
		AcaTY_1662	Chromosome		COG0347	nitrogen regulatory protein P-II	112
		AcaTY_1663	Chromosome		N/F	hypothetical protein	393
		AcaTY_1667	Chromosome		COG3852	nitrogen regulation protein NR(II)	362
		AcaTY_1668	Chromosome		N/F	hypothetical protein	73
		AcaTY_1669	Chromosome		COG3484	hypothetical protein	180
		AcaTY_1670	Chromosome		N/F	N-linked glycosylation glycosyltransferase PglG	313
		AcaTY_1671	Chromosome		COG3328	transposase	420
		AcaTY_1673	Chromosome		N/F	hypothetical protein	71
		AcaTY_1681	Chromosome		N/F	hypothetical protein	40
		AcaTY_1682	Chromosome		COG1937	hypothetical protein	89
		AcaTY_1694	Chromosome		COG0640	ArsR family transcriptional regulator	163
		AcaTY_1702	Chromosome		N/F	hypothetical protein	46
		AcaTY_1709	Chromosome		N/F	hypothetical protein	245
		AcaTY_1713	Chromosome		COG3039	ISMca7, transposase	312
		AcaTY_1719	Chromosome		COG1018	CDP-6-deoxy-delta-3,4-glucoseen reductase	313
		AcaTY_1726	Chromosome		COG3615	ferredoxin, 4Fe-4S	206
		AcaTY_1734	Chromosome		N/F	hypothetical protein	63
		AcaTY_1744	Chromosome	ICEAcaTY.2	N/F	hypothetical protein	45
		AcaTY_1750	Chromosome	ICEAcaTY.2	N/F	hypothetical protein	136
		AcaTY_1752	Chromosome	ICEAcaTY.2	N/F	hypothetical protein	75
		AcaTY_1753	Chromosome	ICEAcaTY.2	N/F	hypothetical protein	44
		AcaTY_1759	Chromosome	ICEAcaTY.2	COG3328	transposase	694
		AcaTY_1770	Chromosome	ICEAcaTY.2	N/F	hypothetical protein	297
		AcaTY_1777	Chromosome	ICEAcaTY.2	N/F	hypothetical protein	127
		AcaTY_1778	Chromosome	ICEAcaTY.2	COG3328	transposase	420
		AcaTY_1779	Chromosome	ICEAcaTY.2	COG0210	hypothetical protein	399
		AcaTY_1781	Chromosome	ICEAcaTY.2	N/F	bis(5'-nucleosyl)-tetraphosphatase, symmetrical	286
		AcaTY_1783	Chromosome	ICEAcaTY.2	N/F	hypothetical protein	67
		AcaTY_1788	Chromosome	ICEAcaTY.2	N/F	hypothetical protein	112
		AcaTY_1790	Chromosome	ICEAcaTY.2	N/F	hypothetical protein	118
		AcaTY_1796	Chromosome	ICEAcaTY.2	N/F	hypothetical protein	87
		AcaTY_1798	Chromosome	ICEAcaTY.2	N/F	hypothetical protein	195
		AcaTY_1804	Chromosome	ICEAcaTY.2	COG2200	EAL domain-containing protein	225
		AcaTY_1805	Chromosome	ICEAcaTY.2	N/F	hypothetical protein	313
		AcaTY_1808	Chromosome	ICEAcaTY.2	N/F	hypothetical protein	422
		AcaTY_1810	Chromosome	ICEAcaTY.2	COG1403	HNH endonuclease domain-containing protein	448
		AcaTY_1811	Chromosome	ICEAcaTY.2	N/F	hypothetical protein	225
		AcaTY_1812	Chromosome	ICEAcaTY.2	N/F	hypothetical protein	40
		AcaTY_1815	Chromosome	ICEAcaTY.2	N/F	hypothetical protein	324
		AcaTY_1816	Chromosome	ICEAcaTY.2	COG0776	integration host factor subunit A-like protein	101
		AcaTY_1826	Chromosome	ICEAcaTY.2	N/F	hypothetical protein	141
		AcaTY_1827	Chromosome	ICEAcaTY.2	N/F	hypothetical protein	85
		AcaTY_1829	Chromosome	ICEAcaTY.2	N/F	hypothetical protein	105
		AcaTY_1830	Chromosome	ICEAcaTY.2	COG5001	diguanylate cyclase/phosphodiesterase	929
		AcaTY_1831	Chromosome	ICEAcaTY.2	N/F	hypothetical protein	51
		AcaTY_1833	Chromosome	ICEAcaTY.2	N/F	hypothetical protein	196
		AcaTY_1835	Chromosome	ICEAcaTY.2	N/F	hypothetical protein	195
		AcaTY_1844	Chromosome	ICEAcaTY.2	N/F	hypothetical protein	299
		AcaTY_1849	Chromosome	ICEAcaTY.2	COG1487	hypothetical protein	143
		AcaTY_1852	Chromosome	ICEAcaTY.2	N/F	hypothetical protein	175
		AcaTY_1853	Chromosome	ICEAcaTY.2	COG0675	hypothetical protein	205
		AcaTY_1854	Chromosome	ICEAcaTY.2	N/F	hypothetical protein	39
		AcaTY_1855	Chromosome	ICEAcaTY.2	N/F	hypothetical protein	51
		AcaTY_1856	Chromosome	ICEAcaTY.2	N/F	hypothetical protein	256
		AcaTY_1858	Chromosome	ICEAcaTY.2	COG0840	hypothetical protein	220
		AcaTY_1859	Chromosome	ICEAcaTY.2	N/F	hypothetical protein	70
		AcaTY_1867	Chromosome	ICEAcaTY.2	COG0840	hypothetical protein	599
		AcaTY_1868	Chromosome	ICEAcaTY.2	COG0840	methyl-accepting chemotaxis protein	190
		AcaTY_1869	Chromosome	ICEAcaTY.2	COG1360	flagellar motor rotation protein MotB	284
		AcaTY_1870	Chromosome	ICEAcaTY.2	COG1291	flagellar motor rotation protein MotA	227
		AcaTY_1871	Chromosome	ICEAcaTY.2	COG1291	hypothetical protein	100
		AcaTY_1872	Chromosome	ICEAcaTY.2	COG1298	flagellar biosynthesis protein FlhA	703
		AcaTY_1873	Chromosome	ICEAcaTY.2	COG1377	flagellar biosynthesis protein FlhB	380
		AcaTY_1874	Chromosome	ICEAcaTY.2	COG1157	flagellum-specific ATP synthase FliI	448
		AcaTY_1875	Chromosome	ICEAcaTY.2	COG1317	hypothetical protein	168
		AcaTY_1876	Chromosome	ICEAcaTY.2	N/F	hypothetical protein	110
		AcaTY_1877	Chromosome	ICEAcaTY.2	COG1191	RNA polymerase sigma factor for flagellar operon	132
		AcaTY_1878	Chromosome	ICEAcaTY.2	COG1338	flagellar biosynthesis protein fliP	231
		AcaTY_1879	Chromosome	ICEAcaTY.2	COG1886	flagellar motor switch protein FliN	120
		AcaTY_1880	Chromosome	ICEAcaTY.2	COG1868	flagellar motor switch protein FliM	366
		AcaTY_1881	Chromosome	ICEAcaTY.2	N/F	hypothetical protein	499
		AcaTY_1882	Chromosome	ICEAcaTY.2	COG1536	flagellar motor switch protein fliG	280
		AcaTY_1883	Chromosome	ICEAcaTY.2	COG1766	flagellar M-ring protein fliF	599
		AcaTY_1884	Chromosome	ICEAcaTY.2	N/F	hypothetical protein	94
		AcaTY_1885	Chromosome	ICEAcaTY.2	COG1345	flagellar hook-associated protein fliD	543
		AcaTY_1886	Chromosome	ICEAcaTY.2	COG1344	flagellin protein flaB	492
		AcaTY_1887	Chromosome	ICEAcaTY.2	COG1216	glycosyltransferase	1183
		AcaTY_1888	Chromosome	ICEAcaTY.2	COG1344	flagellar hook-associated protein flgL	413
		AcaTY_1889	Chromosome	ICEAcaTY.2	COG1256	flagellar hook-associated protein flgK	661
		AcaTY_1890	Chromosome	ICEAcaTY.2	COG1705	hypothetical protein	285
		AcaTY_1891	Chromosome	ICEAcaTY.2	COG1706	flagellar P-ring protein flgI	368
		AcaTY_1892	Chromosome	ICEAcaTY.2	COG4786	flagellar basal-body rod protein flgG	260
		AcaTY_1893	Chromosome	ICEAcaTY.2	COG4787	flagellar basal-body rod protein flgF	247
		AcaTY_1894	Chromosome	ICEAcaTY.2	COG1749	flagellar hook protein flgE	416
		AcaTY_1895	Chromosome	ICEAcaTY.2	COG1558	flagellar basal-body rod protein flgC	141
		AcaTY_1896	Chromosome	ICEAcaTY.2	COG1815	flagellar basal-body rod protein flgB	120
		AcaTY_1897	Chromosome	ICEAcaTY.2	COG3604	flagellar regulatory protein fleQ	364
		AcaTY_1898	Chromosome	ICEAcaTY.2	COG3328	transposase	420
		AcaTY_1905	Chromosome	ICEAcaTY.2	N/F	hypothetical protein	62
		AcaTY_1909	Chromosome	ICEAcaTY.2	N/F	hypothetical protein	80
		AcaTY_1910	Chromosome	ICEAcaTY.2	COG2932	hypothetical protein	252
		AcaTY_1913	Chromosome	ICEAcaTY.2	N/F	hypothetical protein	179
		AcaTY_1914	Chromosome	ICEAcaTY.2	N/F	hypothetical protein	197
		AcaTY_1916	Chromosome	ICEAcaTY.2	N/F	hypothetical protein	328
		AcaTY_1920	Chromosome		N/F	hypothetical protein	105
		AcaTY_1999	Chromosome		COG3039	ISPsy2, transposase	318
		AcaTY_2003	Chromosome		COG3328	transposase	420
		AcaTY_2004	Chromosome		COG2896	Molybdenum cofactor biosynthesis protein A	77
		AcaTY_2005	Chromosome		N/F	hypothetical protein	69
		AcaTY_2006	Chromosome		COG0583	LysR family transcriptional regulator YeiE	300
		AcaTY_2007	Chromosome		COG1484	IstB-like ATP-binding protein	243
		AcaTY_2008	Chromosome		COG0583	LysR family transcriptional regulator YeiE	298
		AcaTY_2009	Chromosome		COG1566	tripartite multidrug resistance system membrane fusion protein	350
		AcaTY_2010	Chromosome		COG1538	tripartite multidrug resistance system outer membrane protein	403
		AcaTY_2011	Chromosome		COG2814	inner membrane component of tripartite multidrug resistance system	520
		AcaTY_2012	Chromosome		COG3039	ISPsy2, transposase	280
		AcaTY_2034	Chromosome		N/F	sulfur oxidation protein SoxX	129
		AcaTY_2045	Chromosome		N/F	hypothetical protein	200
		AcaTY_2104	Chromosome		N/F	hypothetical protein	38
		AcaTY_2131	Chromosome		COG3328	transposase	420
		AcaTY_2137	Chromosome		N/F	hypothetical protein	147
		AcaTY_2169	Chromosome		COG2048	hypothetical protein	447
		AcaTY_2232	Chromosome		COG1929	hypothetical protein	418
		AcaTY_2272	Chromosome		COG0491	metallo-beta-lactamase family protein	254
		AcaTY_2372	Chromosome		COG0469	pyruvate kinase family protein	213
		AcaTY_2395	Chromosome		N/F	hypothetical protein	20
		AcaTY_2413	Chromosome		COG5008	twitching motility protein	62
		AcaTY_2444	Chromosome		N/F	hypothetical protein	290
		AcaTY_2505	Chromosome		COG0583	transcriptional regulator	302
		AcaTY_2506	Chromosome		N/F	hypothetical protein	213
		AcaTY_2509	Chromosome		COG0536	GTP-binding protein Obg	106
		AcaTY_2547	Chromosome		N/F	hypothetical protein	158
		AcaTY_2551	Chromosome		N/F	hypothetical protein	235
		AcaTY_2591	Chromosome		COG3328	transposase	420
		AcaTY_2683	Chromosome		N/F	transposase	281
		mpAcaTY_0002	Megaplasmid		N/F	hypothetical protein	50
		mpAcaTY_0006	Megaplasmid		N/F	hypothetical protein	101
		mpAcaTY_0007	Megaplasmid		N/F	hypothetical protein	173
		mpAcaTY_0012	Megaplasmid		COG0188	DNA gyrase subunit A	390
		mpAcaTY_0017	Megaplasmid		COG3039	ISPsy2, transposase	286
		mpAcaTY_0018	Megaplasmid		N/F	hypothetical protein	49
		mpAcaTY_0019	Megaplasmid		COG3666	transposase, IS4	351
		mpAcaTY_0020	Megaplasmid		COG4548	rubisco activation protein CbbO	338
		mpAcaTY_0021	Megaplasmid		N/F	hypothetical protein	204
		mpAcaTY_0022	Megaplasmid		COG0388	hypothetical protein	347
		mpAcaTY_0023	Megaplasmid		COG1993	hypothetical protein	97
		mpAcaTY_0024	Megaplasmid		COG3464	ISAtfe-like protein	394
		mpAcaTY_0025	Megaplasmid		N/F	amino acid permease family protein	128
		mpAcaTY_0026	Megaplasmid		COG0531	amino acid permease family protein	403
		mpAcaTY_0027	Megaplasmid		N/F	hypothetical protein	346
		mpAcaTY_0028	Megaplasmid		COG2307	hypothetical protein	343
		mpAcaTY_0029	Megaplasmid		COG2308	hypothetical protein	488
		mpAcaTY_0030	Megaplasmid		COG4196	hypothetical protein	842
		mpAcaTY_0031	Megaplasmid		N/F	Transposase	96
		mpAcaTY_0032	Megaplasmid		COG3328	Transposase	326
		mpAcaTY_0033	Megaplasmid		COG1305	hypothetical protein	288
		mpAcaTY_0034	Megaplasmid		COG3484	hypothetical protein	256
		mpAcaTY_0039	Megaplasmid		COG2204	Nitrogen regulation protein NR(I)	481
		mpAcaTY_0041	Megaplasmid		N/F	hypothetical protein	46
		mpAcaTY_0042	Megaplasmid		N/F	hypothetical protein	60
		mpAcaTY_0043	Megaplasmid		N/F	hypothetical protein	194
		mpAcaTY_0044	Megaplasmid		COG0174	Glutamine synthetase type I	471
		mpAcaTY_0046	Megaplasmid		COG0004	ammonium transporter	435
		mpAcaTY_0048	Megaplasmid		COG0518	glutamine amidotransferase class-I	251
		mpAcaTY_0049	Megaplasmid		COG0347	nitrogen regulatory protein	114
		mpAcaTY_0050	Megaplasmid		N/F	integrase catalytic subunit	47
		mpAcaTY_0051	Megaplasmid		COG3039	transposase IS4 family protein	274
		mpAcaTY_0052	Megaplasmid		N/F	hypothetical protein	49
		mpAcaTY_0053	Megaplasmid		N/F	transposase, IS4	141
		mpAcaTY_0054	Megaplasmid		COG3666	transposase, IS4	177
		mpAcaTY_0055	Megaplasmid		N/F	integrase catalytic subunit	69
		mpAcaTY_0056	Megaplasmid		COG1210	UTP--glucose-1-phosphate uridylyltransferase	319
		mpAcaTY_0057	Megaplasmid		COG3405	Endoglucanase precursor	411
		mpAcaTY_0058	Megaplasmid		N/F	hypothetical protein	225
		mpAcaTY_0059	Megaplasmid		N/F	cellulose synthase protein	736
		mpAcaTY_0060	Megaplasmid		COG1215	Cellulose synthase catalytic subunit (UDP-forming)	847
		mpAcaTY_0061	Megaplasmid		N/F	hypothetical protein	133
		mpAcaTY_0062	Megaplasmid		N/F	hypothetical protein	242
		mpAcaTY_0064	Megaplasmid		N/F	hypothetical protein	66
		mpAcaTY_0067	Megaplasmid		COG0608	Single-stranded-DNA-specific exonuclease recJ	208
		mpAcaTY_0068	Megaplasmid		N/F	hypothetical protein	49
		mpAcaTY_0071	Megaplasmid		N/F	hypothetical protein	89
		mpAcaTY_0074	Megaplasmid		N/F	hypothetical protein	92
		mpAcaTY_0076	Megaplasmid		N/F	hypothetical protein	40
		mpAcaTY_0080	Megaplasmid		N/F	hypothetical protein	154
		mpAcaTY_0085	Megaplasmid		COG3464	ISAtfe-like protein	405
		mpAcaTY_0089	Megaplasmid		COG0389	Error-prone repair protein UmuC	427
		mpAcaTY_0090	Megaplasmid		COG1974	Error-prone repair protein UmuD	158
		mpAcaTY_0091	Megaplasmid		N/F	hypothetical protein	81
		mpAcaTY_0092	Megaplasmid		COG2135	hypothetical protein	226
		mpAcaTY_0093	Megaplasmid		N/F	exodeoxyribonuclease V subunit alpha	50
		mpAcaTY_0094	Megaplasmid		N/F	transposase IS116/IS110/IS902 family protein	81
		mpAcaTY_0097	Megaplasmid		N/F	probable transposase protein	227
		mpAcaTY_0098	Megaplasmid		N/F	probable transposase protein	189
		mpAcaTY_0099	Megaplasmid		COG3039	ISPsy2, transposase	320
		mpAcaTY_0100	Megaplasmid		COG3666	transposase, IS4	351
		mpAcaTY_0101	Megaplasmid		N/F	hypothetical protein	49
		mpAcaTY_0103	Megaplasmid		COG1807	glycosyl transferase family protein	546
		mpAcaTY_0104	Megaplasmid		N/F	Integrase, catalytic region	56
		mpAcaTY_0105	Megaplasmid		N/F	hypothetical protein	56
		mpAcaTY_0106	Megaplasmid		COG3415	Transposase	348
		mpAcaTY_0107	Megaplasmid		N/F	hypothetical protein	48
		mpAcaTY_0109	Megaplasmid		N/F	hypothetical protein	40
		mpAcaTY_0116	Megaplasmid		N/F	hypothetical protein	47
		mpAcaTY_0117	Megaplasmid		N/F	hypothetical protein	170
		mpAcaTY_0120	Megaplasmid		N/F	hypothetical protein	80
		mpAcaTY_0121	Megaplasmid		COG2060	Potassium-transporting ATPase A chain	107
		mpAcaTY_0122	Megaplasmid		COG2060	Potassium-transporting ATPase A chain	485
		mpAcaTY_0125	Megaplasmid		N/F	hypothetical protein	54
		mpAcaTY_0126	Megaplasmid		N/F	hypothetical protein	85
		mpAcaTY_0128	Megaplasmid		N/F	hypothetical protein	57
		mpAcaTY_0130	Megaplasmid		COG3039	ISMca7, transposase	181
		mpAcaTY_0131	Megaplasmid		N/F	hypothetical protein	299
		mpAcaTY_0132	Megaplasmid		COG3039	ISPsy2, transposase	153
		mpAcaTY_0138	Megaplasmid		N/F	hypothetical protein	111
		mpAcaTY_0145	Megaplasmid		N/F	hypothetical protein	43
		mpAcaTY_0148	Megaplasmid		N/F	hypothetical protein	45
		mpAcaTY_0152	Megaplasmid		N/F	hypothetical protein	220
		mpAcaTY_0153	Megaplasmid		N/F	hypothetical protein	85
		mpAcaTY_0154	Megaplasmid		COG0675	transposase, putative	320
		mpAcaTY_0155	Megaplasmid		COG3415	transposase	343
		mpAcaTY_0156	Megaplasmid		N/F	hypothetical protein	42
		mpAcaTY_0159	Megaplasmid		COG3328	Transposase	320
		mpAcaTY_0161	Megaplasmid		N/F	hypothetical protein	50
		mpAcaTY_0165	Megaplasmid		N/F	hypothetical protein	86
		mpAcaTY_0167	Megaplasmid		N/F	hypothetical protein	40
		mpAcaTY_0168	Megaplasmid		N/F	hypothetical protein	37
		mpAcaTY_0170	Megaplasmid		N/F	hypothetical protein	64
		mpAcaTY_0173	Megaplasmid		N/F	hypothetical protein	394
		mpAcaTY_0174	Megaplasmid		N/F	DNA polymerase IV	49
		mpAcaTY_0175	Megaplasmid		N/F	hypothetical protein	40
		mpAcaTY_0176	Megaplasmid		N/F	hypothetical protein	62
		mpAcaTY_0178	Megaplasmid		N/F	Integrase, catalytic region	437
		mpAcaTY_0179	Megaplasmid		COG3267	AAA ATPase	248
		mpAcaTY_0183	Megaplasmid		COG1113	amino acid permease family protein	471
		mpAcaTY_0184	Megaplasmid		N/F	hypothetical protein	50
		mpAcaTY_0185	Megaplasmid		N/F	hypothetical protein	46
		mpAcaTY_0186	Megaplasmid		N/F	hypothetical protein	48
		mpAcaTY_0187	Megaplasmid		N/F	hypothetical protein	57
		mpAcaTY_0188	Megaplasmid		N/F	hypothetical protein	49
		mpAcaTY_0189	Megaplasmid		N/F	hypothetical protein	53
		mpAcaTY_0190	Megaplasmid		COG1396	XRE family transcriptional regulator	197
		mpAcaTY_0191	Megaplasmid		COG0788	Formyltetrahydrofolate deformylase	286
		mpAcaTY_0192	Megaplasmid		COG0665	Sarcosine oxidase beta subunit	413
		mpAcaTY_0193	Megaplasmid		COG4311	hypothetical protein	85
		mpAcaTY_0194	Megaplasmid		COG0404	Sarcosine oxidase alpha subunit	971
		mpAcaTY_0195	Megaplasmid		N/F	hypothetical protein	115
		mpAcaTY_0196	Megaplasmid		COG0174	Glutamine synthetase type I	443
		mpAcaTY_0197	Megaplasmid		COG0067	Amidophosphoribosyltransferase	300
		mpAcaTY_0198	Megaplasmid		COG0070	hypothetical protein	232
		mpAcaTY_0199	Megaplasmid		COG0069	Glutamate synthase [NADPH] large chain	452
		mpAcaTY_0200	Megaplasmid		COG0190	folD bifunctional protein	288
		mpAcaTY_0201	Megaplasmid		COG3464	transposase, IS204/IS1001/IS1096/IS1165 family protein	392
		mpAcaTY_0203	Megaplasmid		N/F	hypothetical protein	103
		mpAcaTY_0205	Megaplasmid		COG4974	hypothetical protein	83
		mpAcaTY_0206	Megaplasmid		N/F	hypothetical protein	104
		mpAcaTY_0207	Megaplasmid		N/F	hypothetical protein	74
		mpAcaTY_0211	Megaplasmid		N/F	hypothetical protein	271
		mpAcaTY_0214	Megaplasmid		N/F	hypothetical protein	75
		pAcaTY1_0002	Plasmids	pAcaTY1	N/F	hypothetical protein	159
		pAcaTY1_0004	Plasmids	pAcaTY1	COG2026	hypothetical protein	89
		pAcaTY1_0006	Plasmids	pAcaTY1	N/F	hypothetical protein	68
		pAcaTY1_0009	Plasmids	pAcaTY1	N/F	hypothetical protein	71
		pAcaTY1_0013	Plasmids	pAcaTY1	COG5001	hypothetical protein	882
		pAcaTY1_0014	Plasmids	pAcaTY1	N/F	type IV pilus assembly PilZ	253
		pAcaTY1_0015	Plasmids	pAcaTY1	N/F	hypothetical protein	95
		pAcaTY1_0016	Plasmids	pAcaTY1	COG3666	transposase, IS4	350
		pAcaTY1_0018	Plasmids	pAcaTY1	N/F	major facilitator family transporter	122
		pAcaTY1_0025	Plasmids	pAcaTY1	COG0491	beta-lactamase domain-containing protein	231
		pAcaTY2_0002	Plasmids	pAcaTY2	N/F	hypothetical protein	159
		pAcaTY2_0003	Plasmids	pAcaTY2	N/F	hypothetical protein	83
		pAcaTY2_0004	Plasmids	pAcaTY2	N/F	hypothetical protein	76
		pAcaTY2_0005	Plasmids	pAcaTY2	COG0438	Capsular polysaccharide glycosyltransferase biosynthesis protein WcbB	715
		pAcaTY2_0006	Plasmids	pAcaTY2	N/F	hypothetical protein	32
		pAcaTY2_0007	Plasmids	pAcaTY2	COG3464	ISAtfe-like protein	164
		pAcaTY2_0008	Plasmids	pAcaTY2	N/F	transposase, IS204/IS1001/IS1096/IS1165 family protein	36
		pAcaTY2_0009	Plasmids	pAcaTY2	N/F	hypothetical protein	373
		pAcaTY2_0010	Plasmids	pAcaTY2	COG4974	fimbriae recombinase	250
		pAcaTY2_0011	Plasmids	pAcaTY2	N/F	hypothetical protein	135
		pAcaTY2_0012	Plasmids	pAcaTY2	COG2929	hypothetical protein	93

## Sheet: 1B
	Table S1B. A. caldus SM-1 strain exclusive genes
	List of genes lacking bidirectional hits in each replicon and MGE.
	N/F: No hit found in the COG database (E < 1e-7)
		Locus_tag	NCBI Accession number	Replicon	MGE	COG*	Function	Length (aa)
		Atc_0021	YP_004747372.1	Chromosome		N/F	hypothetical protein Atc_0021	35
		Atc_0037	YP_004747388.1	Chromosome		N/F	ISAtfe-like protein	41
		Atc_0038	YP_004747389.1	Chromosome		COG1484	transposition helper protein	252
		Atc_0039	YP_004747390.1	Chromosome		COG4584	integrase catalytic subunit	513
		Atc_0040	YP_004747391.1	Chromosome		COG3464	ISAtc1-like protein	398
		Atc_0076	YP_004747426.1	Chromosome		N/F	hypothetical protein Atc_0076	34
		Atc_0091	YP_004747442.1	Chromosome		COG3415	transposase	352
		Atc_0107	YP_004747458.1	Chromosome	ICEAcaSM.1	COG3039	ISPsy2, transposase	318
		Atc_0113	YP_004747463.1	Chromosome	ICEAcaSM.1	N/F	hypothetical protein Atc_0113	25
		Atc_0112	YP_004747464.1	Chromosome	ICEAcaSM.1	N/F	hypothetical protein Atc_0112	34
		Atc_0115	YP_004747466.1	Chromosome	ICEAcaSM.1	N/F	hypothetical protein Atc_0115	22
		Atc_0117	YP_004747468.1	Chromosome	ICEAcaSM.1	N/F	hypothetical protein Atc_0117	40
		Atc_0118	YP_004747469.1	Chromosome	ICEAcaSM.1	N/F	hypothetical protein Atc_0118	25
		Atc_0119	YP_004747470.1	Chromosome	ICEAcaSM.1	N/F	hypothetical protein Atc_0119	224
		Atc_0120	YP_004747471.1	Chromosome	ICEAcaSM.1	N/F	hypothetical protein Atc_0120	109
		Atc_0123	YP_004747474.1	Chromosome	ICEAcaSM.1	N/F	hypothetical protein Atc_0123	59
		Atc_0128	YP_004747479.1	Chromosome	ICEAcaSM.1	COG3039	transposase, IS5 family	340
		Atc_0132	YP_004747483.1	Chromosome	ICEAcaSM.1	N/F	hypothetical protein Atc_0132	26
		Atc_0136	YP_004747487.1	Chromosome	ICEAcaSM.1	N/F	hypothetical protein Atc_0136	30
		Atc_0145	YP_004747496.1	Chromosome	ICEAcaSM.1	N/F	hypothetical protein Atc_0145	38
		Atc_0149	YP_004747500.1	Chromosome	ICEAcaSM.1	COG1937	hypothetical protein Atc_0149	89
		Atc_0150	YP_004747501.1	Chromosome	ICEAcaSM.1	N/F	hypothetical protein Atc_0150	85
		Atc_0152	YP_004747503.1	Chromosome	ICEAcaSM.1	COG0389	DNA polymerase IV	373
		Atc_0153	YP_004747504.1	Chromosome	ICEAcaSM.1	N/F	hypothetical protein Atc_0153	36
		Atc_0154	YP_004747505.1	Chromosome	ICEAcaSM.1	COG3666	transposase, IS4	351
		Atc_0155	YP_004747506.1	Chromosome	ICEAcaSM.1	COG0456	GCN5-like N-acetyltransferase	161
		Atc_0156	YP_004747507.1	Chromosome	ICEAcaSM.1	COG4977	ThiJ/PfpI domain-containing protein, partial	174
		Atc_0157	YP_004747508.1	Chromosome	ICEAcaSM.1	COG2808	FMN-binding negative transcriptional regulator	219
		Atc_0158	YP_004747509.1	Chromosome	ICEAcaSM.1	N/F	hypothetical protein Atc_0158	41
		Atc_0159	YP_004747510.1	Chromosome	ICEAcaSM.1	COG1028	short-chain dehydrogenase/reductase SDR	229
		Atc_0160	YP_004747511.1	Chromosome	ICEAcaSM.1	N/F	hypothetical protein Atc_0160	36
		Atc_0161	YP_004747512.1	Chromosome	ICEAcaSM.1	COG3558	hypothetical protein Atc_0161	135
		Atc_0162	YP_004747513.1	Chromosome	ICEAcaSM.1	COG3701	conjugal transfer protein	223
		Atc_0163	YP_004747514.1	Chromosome	ICEAcaSM.1	N/F	conjugal transfer protein TrbG/VirB9/CagX	390
		Atc_0164	YP_004747515.1	Chromosome	ICEAcaSM.1	N/F	hypothetical protein Atc_0164	306
		Atc_0165	YP_004747516.1	Chromosome	ICEAcaSM.1	COG2948	conjugation TrbI family protein	438
		Atc_0166	YP_004747517.1	Chromosome	ICEAcaSM.1	N/F	hypothetical protein Atc_0166	90
		Atc_0167	YP_004747518.1	Chromosome	ICEAcaSM.1	COG2337	hypothetical protein Atc_0167	107
		Atc_0168	YP_004747519.1	Chromosome	ICEAcaSM.1	COG0550	DNA topoisomerase III	672
		Atc_0169	YP_004747520.1	Chromosome	ICEAcaSM.1	N/F	VirB1	169
		Atc_0170	YP_004747521.1	Chromosome	ICEAcaSM.1	COG3505	TRAG family protein	784
		Atc_0171	YP_004747522.1	Chromosome	ICEAcaSM.1	COG3666	transposase, IS4	351
		Atc_0172	YP_004747523.1	Chromosome	ICEAcaSM.1	COG3666	transposase	464
		Atc_0173	YP_004747524.1	Chromosome	ICEAcaSM.1	COG3464	ISAtc1-like protein	404
		Atc_0174	YP_004747525.1	Chromosome	ICEAcaSM.1	N/F	EmrB/QacA subfamily drug resistance transporter	129
		Atc_0175	YP_004747526.1	Chromosome	ICEAcaSM.1	COG3039	ISPsy2, transposase	153
		Atc_0176	YP_004747527.1	Chromosome	ICEAcaSM.1	N/F	hypothetical protein Atc_0176	299
		Atc_0177	YP_004747528.1	Chromosome	ICEAcaSM.1	COG3039	ISPsy2, transposase	168
		Atc_0178	YP_004747529.1	Chromosome	ICEAcaSM.1	COG1502	phospholipase D, partial	116
		Atc_0179	YP_004747530.1	Chromosome	ICEAcaSM.1	N/F	hypothetical protein Atc_0179	69
		Atc_0180	YP_004747531.1	Chromosome	ICEAcaSM.1	COG0629	single-strand binding protein	116
		Atc_0181	YP_004747532.1	Chromosome	ICEAcaSM.1	COG3039	transposase IS4 family protein	340
		Atc_0182	YP_004747533.1	Chromosome	ICEAcaSM.1	N/F	hypothetical protein Atc_0182, partial	46
		Atc_0183	YP_004747534.1	Chromosome	ICEAcaSM.1	N/F	hypothetical protein Atc_0183	42
		Atc_0190	YP_004747541.1	Chromosome	ICEAcaSM.1	COG3464	ISAtc1-like protein	404
		Atc_0192	YP_004747543.1	Chromosome	ICEAcaSM.1	COG5001	PAS/PAC and GAF sensor-containing diguanylate cyclase/phosphodiesterase	681
		Atc_0201	YP_004747552.1	Chromosome	ICEAcaSM.1	COG2200	hypothetical protein Atc_0201	690
		Atc_0203	YP_004747554.1	Chromosome	ICEAcaSM.1	COG4584	integrase catalytic subunit	507
		Atc_0204	YP_004747555.1	Chromosome	ICEAcaSM.1	COG1484	IstB domain-containing protein ATP-binding protein	261
		Atc_0208	YP_004747559.1	Chromosome		COG0451	NAD-dependent epimerase/dehydratase	302
		Atc_0210	YP_004747561.1	Chromosome		COG0438	glycosyl transferase family protein	198
		Atc_0211	YP_004747562.1	Chromosome		COG3464	ISAtc1-like protein	404
		Atc_0212	YP_004747563.1	Chromosome		N/F	hypothetical protein Atc_0212	177
		Atc_0213	YP_004747564.1	Chromosome		COG3666	transposase, IS4	331
		Atc_0214	YP_004747565.1	Chromosome		N/F	hypothetical protein Atc_0214	98
		Atc_0215	YP_004747566.1	Chromosome		N/F	transposase	126
		Atc_0216	YP_004747567.1	Chromosome		N/F	transposase	520
		Atc_0217	YP_004747568.1	Chromosome		N/F	hypothetical protein Atc_0217	105
		Atc_0218	YP_004747569.1	Chromosome		COG0438	WbeA	408
		Atc_0220	YP_004747571.1	Chromosome		COG1682	O-antigen ABC transporter permease	261
		Atc_0223	YP_004747574.1	Chromosome		N/F	hypothetical protein Atc_0223	47
		Atc_0228	YP_004747580.1	Chromosome		N/F	hypothetical protein Atc_0228	38
		Atc_0231	YP_004747581.1	Chromosome		N/F	hypothetical protein Atc_0231	50
		Atc_0295	YP_004747646.1	Chromosome		COG4315	hypothetical protein Atc_0295	142
		Atc_0302	YP_004747653.1	Chromosome		COG0174	glutamine synthetase type I	310
		Atc_0303	YP_004747654.1	Chromosome		COG0174	glutamine synthetase type I, partial	139
		Atc_0333	YP_004747683.1	Chromosome		N/F	hypothetical protein Atc_0333	42
		Atc_0383	YP_004747734.1	Chromosome		N/F	hypothetical protein Atc_0383	36
		Atc_0415	YP_004747766.1	Chromosome		N/F	hypothetical protein Atc_0415	54
		Atc_0424	YP_004747775.1	Chromosome	GIAcaSM.1	N/F	integrase	122
		Atc_0427	YP_004747778.1	Chromosome	GIAcaSM.1	N/F	hypothetical protein Atc_0427	67
		Atc_0448	YP_004747799.1	Chromosome		N/F	hypothetical protein Atc_0448	47
		Atc_0465	YP_004747814.1	Chromosome		N/F	hypothetical protein Atc_0465	78
		Atc_0492	YP_004747842.1	Chromosome		N/F	cellulose synthase catalytic subunit, partial	227
		Atc_0493	YP_004747843.1	Chromosome		N/F	hypothetical protein Atc_0493	291
		Atc_0494	YP_004747844.1	Chromosome		COG3464	ISAtc1-like protein	404
		Atc_0501	YP_004747851.1	Chromosome		N/F	isxal1 transposase orf b protein	63
		Atc_0502	YP_004747852.1	Chromosome		N/F	integrase catalytic subunit	95
		Atc_0503	YP_004747853.1	Chromosome		N/F	integrase catalytic subunit	39
		Atc_0504	YP_004747854.1	Chromosome		N/F	transposase IS3/IS911 family protein	44
		Atc_0505	YP_004747855.1	Chromosome		N/F	hypothetical protein Atc_0505	31
		Atc_0506	YP_004747856.1	Chromosome		N/F	hypothetical protein Atc_0506	21
		Atc_0507	YP_004747857.1	Chromosome		COG3464	ISAtc1-like protein	404
		Atc_0508	YP_004747858.1	Chromosome		N/F	hypothetical protein Atc_0508	219
		Atc_0509	YP_004747859.1	Chromosome		N/F	hypothetical protein Atc_0509	126
		Atc_0510	YP_004747860.1	Chromosome		COG3464	ISAtc1-like protein	404
		Atc_0513	YP_004747863.1	Chromosome		N/F	hypothetical protein Atc_0513	258
		Atc_0514	YP_004747864.1	Chromosome		N/F	hypothetical protein Atc_0514	548
		Atc_0515	YP_004747865.1	Chromosome		N/F	hypothetical protein Atc_0515	389
		Atc_0518	YP_004747868.1	Chromosome		COG3415	transposase	352
		Atc_0538	YP_004747888.1	Chromosome		COG0815	Apolipoprotein N-acyltransferase / Copper homeostasis protein CutE	506
		Atc_0539	YP_004747889.1	Chromosome		N/F	Thiol:disulfide interchange protein DsbG	209
		Atc_0540	YP_004747890.1	Chromosome		N/F	hypothetical protein Atc_0540	54
		Atc_0541	YP_004747891.1	Chromosome		COG3220	hypothetical protein Atc_0541	146
		Atc_0542	YP_004747892.1	Chromosome		N/F	hypothetical protein Atc_0542	82
		Atc_0543	YP_004747893.1	Chromosome		N/F	hypothetical protein Atc_0543	210
		Atc_0544	YP_004747894.1	Chromosome		N/F	thiol:disulfide interchange protein DsbG	189
		Atc_0545	YP_004747895.1	Chromosome		COG4232	cytochrome c-type biogenesis protein DsbD, protein-disulfide reductase	621
		Atc_0547	YP_004747896.1	Chromosome		COG1765	OsmC family protein	114
		Atc_0546	YP_004747897.1	Chromosome		N/F	hypothetical protein Atc_0546	32
		Atc_0548	YP_004747898.1	Chromosome		COG1553	DsrE family protein	112
		Atc_0549	YP_004747899.1	Chromosome		COG2271	Major facilitator superfamily (MFS) transporter	429
		Atc_0550	YP_004747900.1	Chromosome		COG0640	ArsR family transcriptional regulator	119
		Atc_0551	YP_004747901.1	Chromosome		COG0491	metallo-beta-lactamase family protein	245
		Atc_0552	YP_004747902.1	Chromosome		N/F	alkyl hydroperoxide reductase/ Thiol specific antioxidant/ Mal allergen	59
		Atc_0553	YP_004747903.1	Chromosome		N/F	hypothetical protein Atc_0553	87
		Atc_0554	YP_004747904.1	Chromosome		N/F	hypothetical protein Atc_0554	82
		Atc_0555	YP_004747905.1	Chromosome		COG2226	type 11 methyltransferase	202
		Atc_0556	YP_004747906.1	Chromosome		COG3462	hypothetical protein Atc_0556	68
		Atc_0557	YP_004747907.1	Chromosome		COG2999	GrxB family glutaredoxin	221
		Atc_0558	YP_004747908.1	Chromosome		COG0640	ArsR family transcriptional regulator	129
		Atc_0559	YP_004747909.1	Chromosome		COG0701	hypothetical protein Atc_0559	317
		Atc_0560	YP_004747910.1	Chromosome		N/F	hypothetical protein Atc_0560	144
		Atc_0562	YP_004747912.1	Chromosome		N/F	hypothetical protein Atc_0562	32
		Atc_0590	YP_004747940.1	Chromosome		COG0050	translation elongation factor Tu	396
		Atc_0631	YP_004747979.1	Chromosome		N/F	hypothetical protein Atc_0631	55
		Atc_0657	YP_004748007.1	Chromosome		N/F	hypothetical protein Atc_0657	38
		Atc_0659	YP_004748008.1	Chromosome		N/F	hypothetical protein Atc_0659	214
		Atc_0660	YP_004748009.1	Chromosome		N/F	hypothetical protein Atc_0660	66
		Atc_0671	YP_004748021.1	Chromosome		N/F	hypothetical protein Atc_0671	79
		Atc_0681	YP_004748030.1	Chromosome		COG3464	ISAtc1-like protein	404
		Atc_0682	YP_004748031.1	Chromosome		N/F	TonB-dependent receptor	270
		Atc_0725	YP_004748074.1	Chromosome		N/F	hypothetical protein Atc_0725	58
		Atc_0741	YP_004748090.1	Chromosome	GIAcaSM.2	N/F	hypothetical protein Atc_0741	482
		Atc_0742	YP_004748091.1	Chromosome	GIAcaSM.2	N/F	hypothetical protein Atc_0742	965
		Atc_0743	YP_004748092.1	Chromosome	GIAcaSM.2	COG4190	hypothetical protein Atc_0743	118
		Atc_0744	YP_004748093.1	Chromosome	GIAcaSM.2	N/F	hypothetical protein Atc_0744	46
		Atc_0745	YP_004748094.1	Chromosome	GIAcaSM.2	N/F	hypothetical protein Atc_0745	21
		Atc_0746	YP_004748095.1	Chromosome	GIAcaSM.2	N/F	filamentation induced by cAMP protein Fic	461
		Atc_0747	YP_004748097.1	Chromosome	GIAcaSM.2	N/F	hypothetical protein Atc_0747	94
		Atc_0749	YP_004748098.1	Chromosome	GIAcaSM.2	N/F	hypothetical protein Atc_0749	118
		Atc_0750	YP_004748099.1	Chromosome	GIAcaSM.2	N/F	hypothetical protein Atc_0750	102
		Atc_0751	YP_004748100.1	Chromosome	GIAcaSM.2	N/F	hypothetical protein Atc_0751	206
		Atc_0752	YP_004748101.1	Chromosome	GIAcaSM.2	N/F	hypothetical protein Atc_0752	84
		Atc_0753	YP_004748102.1	Chromosome	GIAcaSM.2	N/F	hypothetical protein Atc_0753	78
		Atc_0754	YP_004748103.1	Chromosome	GIAcaSM.2	N/F	hypothetical protein Atc_0754	69
		Atc_0755	YP_004748104.1	Chromosome	GIAcaSM.2	N/F	hypothetical protein Atc_0755	69
		Atc_0756	YP_004748105.1	Chromosome	GIAcaSM.2	N/F	hypothetical protein Atc_0756	83
		Atc_0757	YP_004748106.1	Chromosome	GIAcaSM.2	N/F	integrase catalytic subunit	437
		Atc_0758	YP_004748107.1	Chromosome	GIAcaSM.2	COG3267	hypothetical protein Atc_0758	264
		Atc_0759	YP_004748108.1	Chromosome	GIAcaSM.2	N/F	hypothetical protein Atc_0759	65
		Atc_0760	YP_004748109.1	Chromosome	GIAcaSM.2	N/F	hypothetical protein Atc_0760	154
		Atc_0761	YP_004748110.1	Chromosome	GIAcaSM.2	COG0822	Fe-S cluster formation/repair protein	134
		Atc_0762	YP_004748111.1	Chromosome	GIAcaSM.2	N/F	hypothetical protein Atc_0762	116
		Atc_0763	YP_004748112.1	Chromosome	GIAcaSM.2	N/F	hypothetical protein Atc_0763	134
		Atc_0764	YP_004748113.1	Chromosome	GIAcaSM.2	COG3550	hypothetical protein Atc_0764	425
		Atc_0765	YP_004748114.1	Chromosome	GIAcaSM.2	N/F	XRE family transcriptional regulator	113
		Atc_0766	YP_004748115.1	Chromosome	GIAcaSM.2	N/F	hypothetical protein Atc_0766	149
		Atc_0767	YP_004748116.1	Chromosome	GIAcaSM.2	N/F	MarR family transcriptional regulator	335
		Atc_0768	YP_004748117.1	Chromosome	GIAcaSM.2	N/F	hypothetical protein Atc_0768	104
		Atc_0769	YP_004748118.1	Chromosome	GIAcaSM.2	COG2244	polysaccharide biosynthesis protein	855
		Atc_0770	YP_004748119.1	Chromosome	GIAcaSM.2	COG1682	O-antigen ABC transporter permease	261
		Atc_0771	YP_004748120.1	Chromosome	GIAcaSM.2	COG3039	ISPsy2, transposase	195
		Atc_0772	YP_004748121.1	Chromosome	GIAcaSM.2	N/F	ISPsy2, transposase	52
		Atc_0773	YP_004748122.1	Chromosome	GIAcaSM.2	COG3666	transposase, IS4	351
		Atc_0774	YP_004748123.1	Chromosome	GIAcaSM.2	N/F	hypothetical protein Atc_0774	405
		Atc_0775	YP_004748124.1	Chromosome	GIAcaSM.2	N/F	hypothetical protein Atc_0775	37
		Atc_0776	YP_004748125.1	Chromosome	GIAcaSM.2	COG1004	UDP-glucose/GDP-mannose dehydrogenase	143
		Atc_0777	YP_004748126.1	Chromosome	GIAcaSM.2	COG3464	ISAtc1-like protein	404
		Atc_0778	YP_004748127.1	Chromosome	GIAcaSM.2	COG1004	UDP-glucose/GDP-mannose dehydrogenase, partial	81
		Atc_0779	YP_004748128.1	Chromosome	GIAcaSM.2	N/F	hypothetical protein Atc_0779	104
		Atc_0780	YP_004748129.1	Chromosome	GIAcaSM.2	N/F	IS66 Orf2 family protein	80
		Atc_0781	YP_004748130.1	Chromosome		COG1216	glycosyl transferase family protein	1418
		Atc_0782	YP_004748131.1	Chromosome		COG0367	asparagine synthase	616
		Atc_0783	YP_004748132.1	Chromosome		COG3666	transposase, IS4	351
		Atc_0784	YP_004748133.1	Chromosome		COG2148	UDP-phosphate galactosephosphotransferase	466
		Atc_0785	YP_004748134.1	Chromosome		N/F	O-antigen polymerase	692
		Atc_0786	YP_004748135.1	Chromosome		N/F	hypothetical protein Atc_0786	37
		Atc_0790	YP_004748139.1	Chromosome		COG3039	ISMca7, transposase	322
		Atc_0793	YP_004748142.1	Chromosome		COG0841	acriflavin resistance protein	252
		Atc_0796	YP_004748145.1	Chromosome		N/F	hypothetical protein Atc_0796	33
		Atc_0800	YP_004748149.1	Chromosome		N/F	hypothetical protein Atc_0800	30
		Atc_0815	YP_004748164.1	Chromosome		N/F	hypothetical protein Atc_0815	46
		Atc_0867	YP_004748216.1	Chromosome		N/F	hypothetical protein Atc_0867	39
		Atc_0875	YP_004748223.1	Chromosome		N/F	hypothetical protein Atc_0875	27
		Atc_0873	YP_004748224.1	Chromosome		N/F	hypothetical protein Atc_0873	33
		Atc_0894	YP_004748243.1	Chromosome		N/F	ISPsy2, transposase	61
		Atc_0895	YP_004748244.1	Chromosome		N/F	ISPsy2, transposase	51
		Atc_0896	YP_004748245.1	Chromosome		N/F	Capsule polysaccharide biosynthesis	33
		Atc_0899	YP_004748248.1	Chromosome		N/F	hypothetical protein Atc_0899	86
		Atc_0900	YP_004748249.1	Chromosome		COG3464	ISAtc1-like protein	404
		Atc_0901	YP_004748250.1	Chromosome		COG3464	ISAtfe-like protein	405
		Atc_0903	YP_004748251.1	Chromosome		N/F	hypothetical protein Atc_0903	20
		Atc_0904	YP_004748253.1	Chromosome		COG3039	ISPsy2, transposase	318
		Atc_0983	YP_004748332.1	Chromosome		N/F	transposase	341
		Atc_0994	YP_004748343.1	Chromosome		N/F	hypothetical protein Atc_0994	56
		Atc_0995	YP_004748344.1	Chromosome		COG3464	ISAtc1-like protein	404
		Atc_1024	YP_004748373.1	Chromosome	IMEAcaSM.1	COG4974	phage integrase	336
		Atc_1025	YP_004748374.1	Chromosome	IMEAcaSM.1	N/F	hypothetical protein Atc_1025	786
		Atc_1027	YP_004748376.1	Chromosome	IMEAcaSM.1	COG3505	hypothetical protein Atc_1027	629
		Atc_1028	YP_004748377.1	Chromosome	IMEAcaSM.1	N/F	hypothetical protein Atc_1028	107
		Atc_1029	YP_004748378.1	Chromosome	IMEAcaSM.1	COG0507	TraI protein	1055
		Atc_1030	YP_004748379.1	Chromosome	IMEAcaSM.1	N/F	hypothetical protein Atc_1030	190
		Atc_1031	YP_004748380.1	Chromosome	IMEAcaSM.1	COG3464	ISAtfe-like protein	405
		Atc_1032	YP_004748381.1	Chromosome	IMEAcaSM.1	COG3464	ISAtc1-like protein	404
		Atc_1033	YP_004748382.1	Chromosome	IMEAcaSM.1	N/F	hypothetical protein Atc_1033	754
		Atc_1034	YP_004748383.1	Chromosome	IMEAcaSM.1	N/F	hypothetical protein Atc_1034	303
		Atc_1035	YP_004748384.1	Chromosome	IMEAcaSM.1	N/F	phage integrase	595
		Atc_1036	YP_004748385.1	Chromosome	IMEAcaSM.1	N/F	hypothetical protein Atc_1036	261
		Atc_1037	YP_004748386.1	Chromosome	IMEAcaSM.1	COG3666	transposase, IS4	351
		Atc_1038	YP_004748387.1	Chromosome	IMEAcaSM.1	COG0583	LysR family transcriptional regulator	218
		Atc_1039	YP_004748388.1	Chromosome	IMEAcaSM.1	COG1009	NADH dehydrogenase subunit 5	548
		Atc_1040	YP_004748389.1	Chromosome	IMEAcaSM.1	COG3002	hypothetical protein Atc_1040	790
		Atc_1041	YP_004748390.1	Chromosome	IMEAcaSM.1	N/F	hypothetical protein Atc_1041	348
		Atc_1042	YP_004748391.1	Chromosome	IMEAcaSM.1	N/F	hypothetical protein Atc_1042	28
		Atc_1043	YP_004748392.1	Chromosome	IMEAcaSM.1	N/F	hypothetical protein Atc_1043	40
		Atc_1044	YP_004748393.1	Chromosome	IMEAcaSM.1	COG0129	dihydroxy-acid dehydratase	564
		Atc_1045	YP_004748394.1	Chromosome	IMEAcaSM.1	COG0009	Sua5/YciO/YrdC/YwlC family protein	328
		Atc_1046	YP_004748395.1	Chromosome	IMEAcaSM.1	N/F	hypothetical protein Atc_1046	275
		Atc_1047	YP_004748396.1	Chromosome	IMEAcaSM.1	COG0389	DNA polymerase IV, partial	105
		Atc_1048	YP_004748397.1	Chromosome	IMEAcaSM.1	N/F	hypothetical protein Atc_1048	27
		Atc_1049	YP_004748398.1	Chromosome	IMEAcaSM.1	N/F	hypothetical protein Atc_1049	299
		Atc_1050	YP_004748399.1	Chromosome	IMEAcaSM.1	COG1926	phosphoribosyltransferase	178
		Atc_1051	YP_004748400.1	Chromosome	IMEAcaSM.1	COG4323	hypothetical protein Atc_1051	114
		Atc_1052	YP_004748401.1	Chromosome	IMEAcaSM.1	COG3666	transposase, IS4	351
		Atc_1053	YP_004748402.1	Chromosome	IMEAcaSM.1	COG2078	hypothetical protein Atc_1053	165
		Atc_1054	YP_004748403.1	Chromosome	IMEAcaSM.1	COG1355	hypothetical protein Atc_1054	266
		Atc_1055	YP_004748404.1	Chromosome	IMEAcaSM.1	COG1180	Radical SAM domain-containing protein	382
		Atc_1056	YP_004748405.1	Chromosome	IMEAcaSM.1	COG3387	glucan 1,4-alpha-glucosidase	700
		Atc_1057	YP_004748406.1	Chromosome	IMEAcaSM.1	N/F	organomercurial lyase	218
		Atc_1058	YP_004748407.1	Chromosome	IMEAcaSM.1	COG1249	mercuric reductase	554
		Atc_1059	YP_004748408.1	Chromosome	IMEAcaSM.1	COG2608	periplasmic mercuric ion binding protein	114
		Atc_1060	YP_004748409.1	Chromosome	IMEAcaSM.1	N/F	mercuric transport protein MerT, partial	78
		Atc_1061	YP_004748410.1	Chromosome	IMEAcaSM.1	N/F	hypothetical protein Atc_1061	103
		Atc_1062	YP_004748411.1	Chromosome	IMEAcaSM.1	N/F	transposase	520
		Atc_1063	YP_004748412.1	Chromosome	IMEAcaSM.1	N/F	transposase	126
		Atc_1064	YP_004748413.1	Chromosome	IMEAcaSM.1	N/F	hypothetical protein Atc_1064	98
		Atc_1065	YP_004748414.1	Chromosome	IMEAcaSM.1	COG1484	IstB domain-containing protein ATP-binding protein	261
		Atc_1066	YP_004748415.1	Chromosome	IMEAcaSM.1	COG4584	integrase catalytic subunit	507
		Atc_1067	YP_004748416.1	Chromosome	IMEAcaSM.1	N/F	hypothetical protein Atc_1067	234
		Atc_1068	YP_004748417.1	Chromosome	IMEAcaSM.1	COG4232	cytochrome c-type biogenesis protein DsbD, protein-disulfide reductase	638
		Atc_1069	YP_004748418.1	Chromosome	IMEAcaSM.1	COG3370	hypothetical protein Atc_1069	116
		Atc_1070	YP_004748419.1	Chromosome	IMEAcaSM.1	COG1595	RNA polymerase sigma-70 factor	198
		Atc_1071	YP_004748420.1	Chromosome	IMEAcaSM.1	N/F	hypothetical protein Atc_1071	237
		Atc_1072	YP_004748421.1	Chromosome	IMEAcaSM.1	COG3220	hypothetical protein Atc_1072	294
		Atc_1073	YP_004748422.1	Chromosome	IMEAcaSM.1	N/F	signal peptide protein	95
		Atc_1074	YP_004748423.1	Chromosome	IMEAcaSM.1	COG3464	ISAtc1-like protein	404
		Atc_1075	YP_004748424.1	Chromosome	IMEAcaSM.1	N/F	transmembrane protein	100
		Atc_1076	YP_004748425.1	Chromosome	IMEAcaSM.1	N/F	hypothetical protein Atc_1076	20
		Atc_1077	YP_004748426.1	Chromosome	IMEAcaSM.1	COG0842	ABC-2 type transporter	369
		Atc_1078	YP_004748427.1	Chromosome	IMEAcaSM.1	COG0842	ABC-2 type transporter	371
		Atc_1079	YP_004748428.1	Chromosome	IMEAcaSM.1	COG1131	ABC transporter-like protein	565
		Atc_1080	YP_004748429.1	Chromosome	IMEAcaSM.1	COG1566	secretion protein HlyD family protein	344
		Atc_1081	YP_004748430.1	Chromosome	IMEAcaSM.1	COG1538	type I secretion outer membrane protein, TolC	427
		Atc_1082	YP_004748431.1	Chromosome	IMEAcaSM.1	N/F	cytochrome c biogenesis protein, transmembrane region	436
		Atc_1083	YP_004748432.1	Chromosome	IMEAcaSM.1	N/F	thioredoxin/glutaredoxin	98
		Atc_1084	YP_004748433.1	Chromosome	IMEAcaSM.1	N/F	transposase	66
		Atc_1085	YP_004748434.1	Chromosome	IMEAcaSM.1	COG3328	transposase	363
		Atc_1086	YP_004748435.1	Chromosome	IMEAcaSM.1	N/F	ISPsy2, transposase	27
		Atc_1087	YP_004748436.1	Chromosome	IMEAcaSM.1	N/F	hypothetical protein Atc_1087	498
		Atc_1088	YP_004748437.1	Chromosome	IMEAcaSM.1	COG1052	D-isomer specific 2-hydroxyacid dehydrogenase NAD-binding protein	330
		Atc_1100	YP_004748449.1	Chromosome		COG3039	transposase IS4 family protein	340
		Atc_1101	YP_004748450.1	Chromosome		N/F	outer membrane porin	212
		Atc_1106	YP_004748455.1	Chromosome		N/F	outer membrane porin	303
		Atc_1107	YP_004748456.1	Chromosome		COG0725	molybdate ABC transporter periplasmic component-like protein	301
		Atc_1108	YP_004748457.1	Chromosome		N/F	hypothetical protein Atc_1108	31
		Atc_1109	YP_004748458.1	Chromosome		COG3177	filamentation induced by cAMP protein Fic	334
		Atc_1110	YP_004748459.1	Chromosome	ICEAcaSM.2	N/F	hypothetical protein Atc_1110	110
		Atc_1111	YP_004748460.1	Chromosome	ICEAcaSM.2	N/F	hypothetical protein Atc_1111	118
		Atc_1112	YP_004748461.1	Chromosome	ICEAcaSM.2	COG3464	ISAtc1-like protein	404
		Atc_1113	YP_004748462.1	Chromosome	ICEAcaSM.2	N/F	hypothetical protein Atc_1113	77
		Atc_1114	YP_004748463.1	Chromosome	ICEAcaSM.2	COG4951	DEAD/DEAH box helicase-like protein	799
		Atc_1115	YP_004748464.1	Chromosome	ICEAcaSM.2	N/F	hypothetical protein Atc_1115	99
		Atc_1116	YP_004748465.1	Chromosome	ICEAcaSM.2	N/F	Potassium channel protein	414
		Atc_1117	YP_004748466.1	Chromosome	ICEAcaSM.2	N/F	hypothetical protein Atc_1117	76
		Atc_1118	YP_004748467.1	Chromosome	ICEAcaSM.2	N/F	hypothetical protein Atc_1118	89
		Atc_1120	YP_004748468.1	Chromosome	ICEAcaSM.2	N/F	hypothetical protein Atc_1120	58
		Atc_1119	YP_004748469.1	Chromosome	ICEAcaSM.2	N/F	hypothetical protein Atc_1119	56
		Atc_1122	YP_004748471.1	Chromosome	ICEAcaSM.2	COG3707	response regulator NasT	189
		Atc_1123	YP_004748472.1	Chromosome	ICEAcaSM.2	COG0007	uroporphyrin-III C-methyltransferase	251
		Atc_1124	YP_004748473.1	Chromosome	ICEAcaSM.2	COG0243	assimilatory nitrate reductase	920
		Atc_1125	YP_004748474.1	Chromosome	ICEAcaSM.2	COG2146	nitrite reductase (NAD(P)H), small subunit	67
		Atc_1126	YP_004748475.1	Chromosome	ICEAcaSM.2	COG1251	nitrite reductase (NAD(P)H), large subunit	815
		Atc_1127	YP_004748476.1	Chromosome	ICEAcaSM.2	N/F	hypothetical protein Atc_1127	414
		Atc_1128	YP_004748477.1	Chromosome	ICEAcaSM.2	COG2223	major facilitator superfamily protein	466
		Atc_1129	YP_004748478.1	Chromosome	ICEAcaSM.2	COG0715	nitrate transporter	389
		Atc_1130	YP_004748479.1	Chromosome	ICEAcaSM.2	N/F	hypothetical protein Atc_1130	176
		Atc_1132	YP_004748481.1	Chromosome	ICEAcaSM.2	N/F	hypothetical protein Atc_1132	115
		Atc_1133	YP_004748482.1	Chromosome	ICEAcaSM.2	COG0286	type I restriction-modification methylase	718
		Atc_1134	YP_004748483.1	Chromosome	ICEAcaSM.2	N/F	hypothetical protein Atc_1134	211
		Atc_1135	YP_004748484.1	Chromosome	ICEAcaSM.2	COG0732	restriction modification system DNA specificity subunit	301
		Atc_1136	YP_004748485.1	Chromosome	ICEAcaSM.2	N/F	hypothetical protein Atc_1136	167
		Atc_1137	YP_004748486.1	Chromosome	ICEAcaSM.2	N/F	hypothetical protein Atc_1137	42
		Atc_1138	YP_004748487.1	Chromosome	ICEAcaSM.2	COG3464	ISAtfe-like protein	405
		Atc_1139	YP_004748488.1	Chromosome	ICEAcaSM.2	N/F	hypothetical protein Atc_1139	317
		Atc_1140	YP_004748489.1	Chromosome	ICEAcaSM.2	COG4584	integrase catalytic subunit	507
		Atc_1141	YP_004748490.1	Chromosome	ICEAcaSM.2	COG1484	IstB domain-containing protein ATP-binding protein	261
		Atc_1142	YP_004748491.1	Chromosome	ICEAcaSM.2	N/F	prevent-host-death family protein	87
		Atc_1143	YP_004748492.1	Chromosome	ICEAcaSM.2	N/F	hypothetical protein Atc_1143	24
		Atc_1144	YP_004748493.1	Chromosome	ICEAcaSM.2	N/F	hypothetical protein Atc_1144	164
		Atc_1145	YP_004748494.1	Chromosome	ICEAcaSM.2	N/F	hypothetical protein Atc_1145	150
		Atc_1146	YP_004748495.1	Chromosome	ICEAcaSM.2	COG0610	type I site-specific restriction-modification system, R subunit	1058
		Atc_1147	YP_004748496.1	Chromosome	ICEAcaSM.2	N/F	hypothetical protein Atc_1147	87
		Atc_1148	YP_004748497.1	Chromosome	ICEAcaSM.2	N/F	hypothetical protein Atc_1148	50
		Atc_1151	YP_004748500.1	Chromosome	ICEAcaSM.2	N/F	hypothetical protein Atc_1151	114
		Atc_1153	YP_004748502.1	Chromosome	ICEAcaSM.2	N/F	hypothetical protein Atc_1153	71
		Atc_1158	YP_004748507.1	Chromosome	ICEAcaSM.2	N/F	hypothetical protein Atc_1158	176
		Atc_1159	YP_004748508.1	Chromosome	ICEAcaSM.2	N/F	hypothetical protein Atc_1159	176
		Atc_1160	YP_004748509.1	Chromosome	ICEAcaSM.2	N/F	hypothetical protein Atc_1160	104
		Atc_1175	YP_004748524.1	Chromosome	ICEAcaSM.2	N/F	hypothetical protein Atc_1175	176
		Atc_1181	YP_004748530.1	Chromosome	ICEAcaSM.2	COG1724	hypothetical protein Atc_1181	64
		Atc_1187	YP_004748536.1	Chromosome	ICEAcaSM.2	N/F	P-type conjugative transfer protein TrbJ	259
		Atc_1188	YP_004748537.1	Chromosome	ICEAcaSM.2	COG3846	conjugative transfer protein TrbL	633
		Atc_1189	YP_004748538.1	Chromosome	ICEAcaSM.2	N/F	hypothetical protein Atc_1189	86
		Atc_1190	YP_004748539.1	Chromosome	ICEAcaSM.2	COG1061	hypothetical protein Atc_1190	864
		Atc_1191	YP_004748540.1	Chromosome	ICEAcaSM.2	COG2189	DNA methylase	571
		Atc_1194	YP_004748543.1	Chromosome	ICEAcaSM.2	N/F	hypothetical protein Atc_1194	96
		Atc_1195	YP_004748544.1	Chromosome	ICEAcaSM.2	N/F	ISChy9, transposase orfB	547
		Atc_1207	YP_004748556.1	Chromosome	ICEAcaSM.2	N/F	hypothetical protein Atc_1207	31
		Atc_1212	YP_004748561.1	Chromosome	ICEAcaSM.2	N/F	hypothetical protein Atc_1212	141
		Atc_1216	YP_004748565.1	Chromosome	ICEAcaSM.2	N/F	hypothetical protein Atc_1216	1328
		Atc_1217	YP_004748566.1	Chromosome	ICEAcaSM.2	N/F	hypothetical protein Atc_1217	971
		Atc_1219	YP_004748567.1	Chromosome	ICEAcaSM.2	N/F	hypothetical protein Atc_1219	20
		Atc_1230	YP_004748579.1	Chromosome	ICEAcaSM.2	N/F	hypothetical protein Atc_1230	159
		Atc_1231	YP_004748580.1	Chromosome	ICEAcaSM.2	N/F	hypothetical protein Atc_1231	197
		Atc_1234	YP_004748583.1	Chromosome	ICEAcaSM.2	N/F	cellulase	234
		Atc_1235	YP_004748584.1	Chromosome	ICEAcaSM.2	N/F	DNA methylase N-4/N-6 domain-containing protein	198
		Atc_1236	YP_004748585.1	Chromosome	ICEAcaSM.2	N/F	hypothetical protein Atc_1236	98
		Atc_1237	YP_004748586.1	Chromosome	ICEAcaSM.2	N/F	hypothetical protein Atc_1237	187
		Atc_1238	YP_004748587.1	Chromosome	ICEAcaSM.2	N/F	hypothetical protein Atc_1238	78
		Atc_1239	YP_004748588.1	Chromosome	ICEAcaSM.2	N/F	hypothetical protein Atc_1239	79
		Atc_1240	YP_004748589.1	Chromosome	ICEAcaSM.2	N/F	hypothetical protein Atc_1240	299
		Atc_1241	YP_004748590.1	Chromosome	ICEAcaSM.2	COG4725	hypothetical protein Atc_1241	303
		Atc_1242	YP_004748591.1	Chromosome	ICEAcaSM.2	N/F	hypothetical protein Atc_1242	161
		Atc_1249	YP_004748598.1	Chromosome	ICEAcaSM.2	N/F	hypothetical protein Atc_1249	71
		Atc_1250	YP_004748599.1	Chromosome	ICEAcaSM.2	COG1061	hypothetical protein Atc_1250	863
		Atc_1251	YP_004748600.1	Chromosome	ICEAcaSM.2	COG2189	type III restriction-modification system RcaSBIIP, Mod subunit	578
		Atc_1252	YP_004748601.1	Chromosome	ICEAcaSM.2	N/F	ISChy9, transposase orfB	547
		Atc_1253	YP_004748602.1	Chromosome	ICEAcaSM.2	COG3093	plasmid maintenance system antidote protein	89
		Atc_1254	YP_004748603.1	Chromosome	ICEAcaSM.2	N/F	transposase IS116/IS110/IS902 family protein	110
		Atc_1258	YP_004748607.1	Chromosome	ICEAcaSM.2	N/F	hypothetical protein Atc_1258	28
		Atc_1259	YP_004748608.1	Chromosome	ICEAcaSM.2	N/F	hypothetical protein Atc_1259	71
		Atc_1261	YP_004748610.1	Chromosome	ICEAcaSM.2	N/F	hypothetical protein Atc_1261	118
		Atc_1262	YP_004748611.1	Chromosome	ICEAcaSM.2	N/F	hypothetical protein Atc_1262	128
		Atc_1263	YP_004748612.1	Chromosome	ICEAcaSM.2	N/F	hypothetical protein Atc_1263	401
		Atc_1264	YP_004748613.1	Chromosome	ICEAcaSM.2	N/F	hypothetical protein Atc_1264	150
		Atc_1265	YP_004748614.1	Chromosome	ICEAcaSM.2	N/F	hypothetical protein Atc_1265	437
		Atc_1266	YP_004748615.1	Chromosome	ICEAcaSM.2	N/F	hypothetical protein Atc_1266	102
		Atc_1267	YP_004748616.1	Chromosome	ICEAcaSM.2	COG0776	integration host factor subunit alpha	96
		Atc_1268	YP_004748617.1	Chromosome	ICEAcaSM.2	N/F	hypothetical protein Atc_1268	110
		Atc_1269	YP_004748618.1	Chromosome	ICEAcaSM.2	COG0741	transglycosylase	186
		Atc_1270	YP_004748619.1	Chromosome	ICEAcaSM.2	N/F	hypothetical protein Atc_1270	247
		Atc_1271	YP_004748620.1	Chromosome	ICEAcaSM.2	N/F	hypothetical protein Atc_1271	78
		Atc_1272	YP_004748621.1	Chromosome	ICEAcaSM.2	N/F	hypothetical protein Atc_1272	338
		Atc_1273	YP_004748622.1	Chromosome	ICEAcaSM.2	N/F	hypothetical protein Atc_1273	90
		Atc_1274	YP_004748623.1	Chromosome	ICEAcaSM.2	N/F	hypothetical protein Atc_1274	382
		Atc_1275	YP_004748624.1	Chromosome	ICEAcaSM.2	N/F	hypothetical protein Atc_1275	329
		Atc_1276	YP_004748625.1	Chromosome	ICEAcaSM.2	N/F	hypothetical protein Atc_1276	120
		Atc_1277	YP_004748626.1	Chromosome	ICEAcaSM.2	N/F	hypothetical protein Atc_1277	377
		Atc_1278	YP_004748627.1	Chromosome	ICEAcaSM.2	N/F	hypothetical protein Atc_1278	715
		Atc_1294	YP_004748643.1	Chromosome	ICEAcaSM.2	N/F	prophage integrase	105
		Atc_1295	YP_004748644.1	Chromosome	ICEAcaSM.2	N/F	ISChy9, transposase orfB	547
		Atc_1312	YP_004748661.1	Chromosome		N/F	hypothetical protein Atc_1312	74
		Atc_1359	YP_004748708.1	Chromosome		N/F	hypothetical protein Atc_1359	58
		Atc_1379	YP_004748728.1	Chromosome		COG3039	transposase IS4 family protein	340
		Atc_1396	YP_004748744.1	Chromosome		N/F	hypothetical protein Atc_1396	43
		Atc_1404	YP_004748753.1	Chromosome		COG0776	histone family protein DNA-binding protein	90
		Atc_1412	YP_004748761.1	Chromosome		N/F	hypothetical protein Atc_1412	23
		Atc_1416	YP_004748765.1	Chromosome		N/F	hypothetical protein Atc_1416	41
		Atc_1430	YP_004748780.1	Chromosome		N/F	hypothetical protein Atc_1430	32
		Atc_1436	YP_004748785.1	Chromosome		COG3464	ISAtc1-like protein	392
		Atc_1472	YP_004748821.1	Chromosome		COG2227	glycosyl transferase family protein	259
		Atc_1473	YP_004748822.1	Chromosome		COG3464	ISAtc1-like protein	404
		Atc_1517	YP_004748866.1	Chromosome		COG1017	hemoglobin	154
		Atc_1527	YP_004748876.1	Chromosome		COG3464	ISAtfe-like protein	405
		Atc_1535	YP_004748884.1	Chromosome		N/F	hypothetical protein Atc_1535	32
		Atc_1536	YP_004748885.1	Chromosome		N/F	carbohydrate-selective porin	151
		Atc_1544	YP_004748893.1	Chromosome		N/F	hypothetical protein Atc_1544	58
		Atc_1546	YP_004748895.1	Chromosome		N/F	hypothetical protein Atc_1546	41
		Atc_1553	YP_004748901.1	Chromosome		COG3464	ISAtc1-like protein	404
		Atc_1554	YP_004748902.1	Chromosome		N/F	hypothetical protein Atc_1554	20
		Atc_1563	YP_004748911.1	Chromosome		COG3464	ISAtc1-like protein	404
		Atc_1564	YP_004748912.1	Chromosome		N/F	acyltransferase	249
		Atc_1565	YP_004748913.1	Chromosome		COG1484	IstB domain-containing protein ATP-binding protein	261
		Atc_1566	YP_004748914.1	Chromosome		COG4584	integrase catalytic subunit	507
		Atc_1567	YP_004748915.1	Chromosome		COG3039	ISMca7, transposase	137
		Atc_1568	YP_004748916.1	Chromosome		COG3039	ISMca7, transposase	185
		Atc_1570	YP_004748918.1	Chromosome		COG3464	ISAtfe-like protein	405
		Atc_1573	YP_004748921.1	Chromosome		N/F	hypothetical protein Atc_1573	98
		Atc_1574	YP_004748922.1	Chromosome		N/F	transposase	126
		Atc_1575	YP_004748923.1	Chromosome		N/F	transposase	520
		Atc_1576	YP_004748924.1	Chromosome		N/F	hypothetical protein Atc_1576	105
		Atc_1578	YP_004748926.1	Chromosome		N/F	hypothetical protein Atc_1578	46
		Atc_1579	YP_004748927.1	Chromosome		N/F	transposase IS3/IS911 family protein	64
		Atc_1582	YP_004748930.1	Chromosome		N/F	hypothetical protein Atc_1582	46
		Atc_1585	YP_004748933.1	Chromosome		COG0664	Crp/Fnr family transcriptional regulator	243
		Atc_1586	YP_004748935.1	Chromosome		N/F	hypothetical protein Atc_1586	31
		Atc_1599	YP_004748948.1	Chromosome		N/F	hypothetical protein Atc_1599	77
		Atc_1600	YP_004748949.1	Chromosome		COG3039	ISPsy2, transposase	318
		Atc_1616	YP_004748965.1	Chromosome		COG0583	LysR family transcriptional regulator YeiE	73
		Atc_1617	YP_004748966.1	Chromosome		N/F	hypothetical protein Atc_1617	98
		Atc_1618	YP_004748967.1	Chromosome		N/F	transposase	126
		Atc_1626	YP_004748974.1	Chromosome		N/F	hypothetical protein Atc_1626	43
		Atc_1629	YP_004748978.1	Chromosome		COG3039	ISMca7, transposase	285
		Atc_1631	YP_004748980.1	Chromosome		N/F	transposase	520
		Atc_1632	YP_004748981.1	Chromosome		N/F	transposase	126
		Atc_1640	YP_004748989.1	Chromosome		N/F	hypothetical protein Atc_1640	53
		Atc_1660	YP_004749009.1	Chromosome		COG3547	transposase IS116/IS110/IS902 family protein	342
		Atc_1701	YP_004749050.1	Chromosome		COG0665	FAD dependent oxidoreductase, partial	170
		Atc_1706	YP_004749055.1	Chromosome		N/F	hypothetical protein Atc_1706	55
		Atc_1717	YP_004749066.1	Chromosome		N/F	hypothetical protein Atc_1717	32
		Atc_1795	YP_004749144.1	Chromosome		N/F	hypothetical protein Atc_1795	40
		Atc_1798	YP_004749147.1	Chromosome		COG3464	ISAtfe-like protein	405
		Atc_1799	YP_004749148.1	Chromosome		N/F	hypothetical protein Atc_1799	47
		Atc_1800	YP_004749149.1	Chromosome		N/F	hypothetical protein Atc_1800	103
		Atc_1801	YP_004749150.1	Chromosome		N/F	transposase	520
		Atc_1803	YP_004749152.1	Chromosome		N/F	hypothetical protein Atc_1803	98
		Atc_1804	YP_004749153.1	Chromosome		N/F	hypothetical protein Atc_1804	61
		Atc_1805	YP_004749154.1	Chromosome		N/F	hypothetical protein Atc_1805	262
		Atc_1806	YP_004749155.1	Chromosome		N/F	hypothetical protein Atc_1806, partial	33
		Atc_1807	YP_004749156.1	Chromosome		COG2128	YnjA	164
		Atc_1808	YP_004749157.1	Chromosome		COG1846	MarR family transcriptional regulator	158
		Atc_1809	YP_004749158.1	Chromosome		COG0640	ArsR family transcriptional regulator	260
		Atc_1810	YP_004749159.1	Chromosome		N/F	hypothetical protein Atc_1810	136
		Atc_1812	YP_004749160.1	Chromosome		N/F	hypothetical protein Atc_1812	223
		Atc_1811	YP_004749161.1	Chromosome		N/F	hypothetical protein Atc_1811	97
		Atc_1813	YP_004749162.1	Chromosome		COG3464	ISAtc1-like protein	386
		Atc_1814	YP_004749163.1	Chromosome		COG1484	IstB domain-containing protein ATP-binding protein	261
		Atc_1815	YP_004749164.1	Chromosome		COG4584	integrase catalytic subunit	507
		Atc_1816	YP_004749165.1	Chromosome		N/F	ISAtc1-like protein	58
		Atc_1818	YP_004749167.1	Chromosome		N/F	hypothetical protein Atc_1818	265
		Atc_1834	YP_004749183.1	Chromosome	GIAcaSM.5	COG3415	transposase	348
		Atc_1841	YP_004749190.1	Chromosome	GIAcaSM.5	N/F	hypothetical protein Atc_1841	31
		Atc_1842	YP_004749191.1	Chromosome	GIAcaSM.5	COG3464	ISAtc1-like protein	404
		Atc_1846	YP_004749195.1	Chromosome		N/F	hypothetical protein Atc_1846	80
		Atc_1851	YP_004749200.1	Chromosome		COG3464	ISAtfe-like protein	405
		Atc_1852	YP_004749201.1	Chromosome		N/F	hypothetical protein Atc_1852	25
		Atc_1853	YP_004749202.1	Chromosome		N/F	hypothetical protein Atc_1853	65
		Atc_1857	YP_004749206.1	Chromosome		N/F	hypothetical protein Atc_1857	82
		Atc_1862	YP_004749211.1	Chromosome		N/F	hypothetical protein Atc_1862	416
		Atc_1863	YP_004749212.1	Chromosome		N/F	hypothetical protein Atc_1863	66
		Atc_1876	YP_004749225.1	Chromosome		N/F	hypothetical protein Atc_1876	20
		Atc_1878	YP_004749227.1	Chromosome		N/F	hypothetical protein Atc_1878	65
		Atc_1880	YP_004749229.1	Chromosome		N/F	hypothetical protein Atc_1880	142
		Atc_1886	YP_004749235.1	Chromosome		N/F	hypothetical protein Atc_1886	81
		Atc_1887	YP_004749236.1	Chromosome		N/F	hypothetical protein Atc_1887	24
		Atc_1891	YP_004749240.1	Chromosome		N/F	phage integrase family protein	30
		Atc_1895	YP_004749244.1	Chromosome		COG0640	ArsR family transcriptional regulator	129
		Atc_1899	YP_004749248.1	Chromosome		N/F	hypothetical protein Atc_1899	82
		Atc_1901	YP_004749250.1	Chromosome		N/F	alkyl hydroperoxide reductase/ Thiol specific antioxidant/ Mal allergen	59
		Atc_1907	YP_004749255.1	Chromosome		N/F	hypothetical protein Atc_1907	32
		Atc_1920	YP_004749269.1	Chromosome		COG0664	Crp/Fnr family transcriptional regulator	270
		Atc_1922	YP_004749271.1	Chromosome		COG1018	CDP-6-deoxy-delta-3,4-glucoseen reductase	328
		Atc_1927	YP_004749276.1	Chromosome		N/F	hypothetical protein Atc_1927	25
		Atc_1930	YP_004749279.1	Chromosome		N/F	hypothetical protein Atc_1930	26
		Atc_1931	YP_004749280.1	Chromosome		COG3464	ISAtc1-like protein	404
		Atc_1932	YP_004749281.1	Chromosome		N/F	4Fe-4S ferredoxin iron-sulfur binding domain-containing protein	53
		Atc_1938	YP_004749288.1	Chromosome		N/F	hypothetical protein Atc_1938	27
		Atc_1940	YP_004749290.1	Chromosome		COG3189	hypothetical protein Atc_1940	153
		Atc_1943	YP_004749293.1	Chromosome		COG4584	integrase catalytic subunit	507
		Atc_1944	YP_004749294.1	Chromosome		COG3464	ISAtc1-like protein	404
		Atc_1945	YP_004749295.1	Chromosome		COG1484	IstB domain-containing protein ATP-binding protein, partial	180
		Atc_1949	YP_004749299.1	Chromosome		N/F	transposase, IS5 family	178
		Atc_1951	YP_004749301.1	Chromosome		N/F	hypothetical protein Atc_1951	46
		Atc_1952	YP_004749302.1	Chromosome		N/F	integrase catalytic subunit	30
		Atc_1982	YP_004749332.1	Chromosome		COG4974	integrase	402
		Atc_1983	YP_004749333.1	Chromosome		N/F	hypothetical protein Atc_1983	85
		Atc_1984	YP_004749334.1	Chromosome		N/F	hypothetical protein Atc_1984	89
		Atc_1985	YP_004749335.1	Chromosome		N/F	hypothetical protein Atc_1985	86
		Atc_1986	YP_004749336.1	Chromosome		COG4643	hypothetical protein Atc_1986	280
		Atc_1988	YP_004749338.1	Chromosome		N/F	hypothetical protein Atc_1988	79
		Atc_1989	YP_004749339.1	Chromosome		N/F	hypothetical protein Atc_1989	131
		Atc_1990	YP_004749340.1	Chromosome		N/F	hypothetical protein Atc_1990	211
		Atc_1991	YP_004749341.1	Chromosome		N/F	hypothetical protein Atc_1991	1224
		Atc_1992	YP_004749342.1	Chromosome		N/F	hypothetical protein Atc_1992	88
		Atc_1993	YP_004749343.1	Chromosome		COG1787	restriction endonuclease	188
		Atc_1994	YP_004749344.1	Chromosome		N/F	hypothetical protein Atc_1994	112
		Atc_1995	YP_004749345.1	Chromosome		N/F	hypothetical protein Atc_1995	105
		Atc_1996	YP_004749346.1	Chromosome		N/F	hypothetical protein Atc_1996	73
		Atc_1997	YP_004749347.1	Chromosome		N/F	phage-related integrase	444
		Atc_1999	YP_004749349.1	Chromosome		N/F	HNH endonuclease domain-containing protein	89
		Atc_2001	YP_004749351.1	Chromosome		N/F	hypothetical protein Atc_2001	104
		Atc_2002	YP_004749352.1	Chromosome		N/F	hypothetical protein Atc_2002	230
		Atc_2003	YP_004749353.1	Chromosome		N/F	hypothetical protein Atc_2003	229
		Atc_2005	YP_004749354.1	Chromosome		N/F	Thiol:disulfide interchange protein DsbG	242
		Atc_2004	YP_004749355.1	Chromosome		N/F	hypothetical protein Atc_2004	292
		Atc_2006	YP_004749356.1	Chromosome		COG3464	ISAtc1-like protein	404
		Atc_2007	YP_004749357.1	Chromosome		COG1200	ATP-dependent DNA helicase RecG	796
		Atc_2008	YP_004749358.1	Chromosome		N/F	hypothetical protein Atc_2008	154
		Atc_2009	YP_004749359.1	Chromosome		N/F	phospholipid/glycerol acyltransferase	156
		Atc_2010	YP_004749360.1	Chromosome		N/F	hypothetical protein Atc_2010	160
		Atc_2011	YP_004749361.1	Chromosome		N/F	hypothetical protein Atc_2011	244
		Atc_2012	YP_004749362.1	Chromosome		N/F	hypothetical protein Atc_2012	143
		Atc_2013	YP_004749363.1	Chromosome		N/F	hypothetical protein Atc_2013	239
		Atc_2014	YP_004749364.1	Chromosome		COG1484	DNA replication protein DnaC	117
		Atc_2015	YP_004749365.1	Chromosome		N/F	hypothetical protein Atc_2015	572
		Atc_2016	YP_004749366.1	Chromosome		N/F	hypothetical protein Atc_2016	93
		Atc_2017	YP_004749367.1	Chromosome		N/F	hypothetical protein Atc_2017	337
		Atc_2018	YP_004749368.1	Chromosome		N/F	hypothetical protein Atc_2018	744
		Atc_2019	YP_004749369.1	Chromosome		N/F	type IV conjugative transfer system protein TraD	584
		Atc_2020	YP_004749370.1	Chromosome		N/F	hypothetical protein Atc_2020	164
		Atc_2021	YP_004749371.1	Chromosome		N/F	hypothetical protein Atc_2021	210
		Atc_2022	YP_004749372.1	Chromosome		COG3561	phage transcriptional regulator	316
		Atc_2023	YP_004749373.1	Chromosome		COG4725	adenine-specific DNA-methyltransferase	329
		Atc_2024	YP_004749374.1	Chromosome		N/F	hypothetical protein Atc_2024	21
		Atc_2026	YP_004749376.1	Chromosome		COG4962	type IV secretory pathway, conjugal transfert protein	346
		Atc_2027	YP_004749377.1	Chromosome		N/F	hypothetical protein Atc_2027	360
		Atc_2028	YP_004749378.1	Chromosome		N/F	hypothetical protein Atc_2028	110
		Atc_2029	YP_004749379.1	Chromosome		COG3451	type IV secretory pathway VirB4 components-like protein	787
		Atc_2030	YP_004749380.1	Chromosome		COG3464	ISAtc1-like protein	404
		Atc_2031	YP_004749381.1	Chromosome		N/F	hypothetical protein Atc_2031	304
		Atc_2032	YP_004749382.1	Chromosome		N/F	hypothetical protein Atc_2032	135
		Atc_2033	YP_004749383.1	Chromosome		COG3464	ISAtc1-like protein	404
		Atc_2034	YP_004749384.1	Chromosome		N/F	hypothetical protein Atc_2034	219
		Atc_2035	YP_004749385.1	Chromosome		N/F	hypothetical protein Atc_2035	177
		Atc_2036	YP_004749386.1	Chromosome		N/F	hypothetical protein Atc_2036	164
		Atc_2037	YP_004749387.1	Chromosome		N/F	hypothetical protein Atc_2037	202
		Atc_2038	YP_004749388.1	Chromosome		COG3504	conjugal transfer protein TrbG/VirB9/CagX	272
		Atc_2039	YP_004749389.1	Chromosome		COG2948	hypothetical protein Atc_2039	460
		Atc_2040	YP_004749390.1	Chromosome		N/F	membrane bound transglycosylase family protein	256
		Atc_2041	YP_004749391.1	Chromosome		N/F	hypothetical protein Atc_2041	428
		Atc_2042	YP_004749392.1	Chromosome		COG1450	hypothetical protein Atc_2042	538
		Atc_2043	YP_004749393.1	Chromosome		N/F	hypothetical protein Atc_2043	478
		Atc_2044	YP_004749394.1	Chromosome		N/F	hypothetical protein Atc_2044	93
		Atc_2045	YP_004749395.1	Chromosome		COG2804	hypothetical protein Atc_2045	694
		Atc_2046	YP_004749396.1	Chromosome		COG1459	hypothetical protein Atc_2046	400
		Atc_2047	YP_004749397.1	Chromosome		N/F	hypothetical protein Atc_2047	642
		Atc_2048	YP_004749398.1	Chromosome		N/F	hypothetical protein Atc_2048	145
		Atc_2049	YP_004749399.1	Chromosome		N/F	hypothetical protein Atc_2049	155
		Atc_2050	YP_004749400.1	Chromosome		N/F	hypothetical protein Atc_2050	39
		Atc_2051	YP_004749401.1	Chromosome		N/F	hypothetical protein Atc_2051	229
		Atc_2052	YP_004749402.1	Chromosome		N/F	hypothetical protein Atc_2052	172
		Atc_2053	YP_004749403.1	Chromosome		N/F	hypothetical protein Atc_2053	151
		Atc_2054	YP_004749404.1	Chromosome		COG2805	type IV pilus retraction protein PilT	365
		Atc_2055	YP_004749405.1	Chromosome		COG3464	ISAtc1-like protein	404
		Atc_2056	YP_004749406.1	Chromosome		N/F	hypothetical protein Atc_2056	256
		Atc_2057	YP_004749407.1	Chromosome		N/F	hypothetical protein Atc_2057	381
		Atc_2059	YP_004749409.1	Chromosome		COG0741	lytic transglycosylase	310
		Atc_2060	YP_004749410.1	Chromosome		COG2200	EAL domain-containing protein	209
		Atc_2062	YP_004749411.1	Chromosome		N/F	hypothetical protein Atc_2062	36
		Atc_2061	YP_004749412.1	Chromosome		N/F	hypothetical protein Atc_2061	48
		Atc_2063	YP_004749413.1	Chromosome		N/F	hypothetical protein Atc_2063	106
		Atc_2064	YP_004749414.1	Chromosome		COG3464	ISAtc1-like protein	404
		Atc_2065	YP_004749415.1	Chromosome		N/F	hypothetical protein Atc_2065	85
		Atc_2066	YP_004749416.1	Chromosome		N/F	hypothetical protein Atc_2066	108
		Atc_2067	YP_004749417.1	Chromosome		N/F	hypothetical protein Atc_2067	120
		Atc_2068	YP_004749418.1	Chromosome		N/F	hypothetical protein Atc_2068	346
		Atc_2069	YP_004749419.1	Chromosome		N/F	hypothetical protein Atc_2069	36
		Atc_2070	YP_004749420.1	Chromosome		N/F	transposase for ISThsp9 transposon of the Tn3 family	81
		Atc_2071	YP_004749421.1	Chromosome		N/F	Tn5045 transposase	60
		Atc_2072	YP_004749422.1	Chromosome		COG3077	RelB/DinJ family addiction module antitoxin	88
		Atc_2073	YP_004749423.1	Chromosome		COG3041	addiction module antitoxin	51
		Atc_2074	YP_004749424.1	Chromosome		COG3547	ISAfe3, transposase	408
		Atc_2076	YP_004749426.1	Chromosome		N/F	hypothetical protein Atc_2076	318
		Atc_2077	YP_004749427.1	Chromosome		N/F	hypothetical protein Atc_2077	270
		Atc_2078	YP_004749428.1	Chromosome		N/F	hypothetical protein Atc_2078	117
		Atc_2079	YP_004749429.1	Chromosome		N/F	hypothetical protein Atc_2079	46
		Atc_2080	YP_004749430.1	Chromosome		COG4123	hypothetical protein Atc_2080	516
		Atc_2081	YP_004749431.1	Chromosome		COG3328	transposase	346
		Atc_2082	YP_004749432.1	Chromosome		N/F	transposase	21
		Atc_2083	YP_004749433.1	Chromosome		N/F	BsuBIPstI restriction endonuclease domain-containing protein	183
		Atc_2084	YP_004749434.1	Chromosome		COG2944	helix-turn-helix domain-containing protein	107
		Atc_2085	YP_004749435.1	Chromosome		COG1484	IstB domain-containing protein ATP-binding protein	261
		Atc_2086	YP_004749436.1	Chromosome		COG4584	integrase catalytic subunit	507
		Atc_2087	YP_004749437.1	Chromosome		COG0210	ATP-dependent DNA helicase	295
		Atc_2088	YP_004749438.1	Chromosome		N/F	hypothetical protein Atc_2088	79
		Atc_2089	YP_004749439.1	Chromosome		N/F	conjugal transfer protein Dtr system	460
		Atc_2090	YP_004749440.1	Chromosome		N/F	hypothetical protein Atc_2090	247
		Atc_2091	YP_004749441.1	Chromosome		N/F	hypothetical protein Atc_2091	72
		Atc_2092	YP_004749442.1	Chromosome		N/F	hypothetical protein Atc_2092	95
		Atc_2093	YP_004749443.1	Chromosome		N/F	hypothetical protein Atc_2093	37
		Atc_2094	YP_004749444.1	Chromosome		COG0741	transglycosylase	181
		Atc_2095	YP_004749445.1	Chromosome		N/F	hypothetical protein Atc_2095	23
		Atc_2096	YP_004749446.1	Chromosome		COG1502	phospholipase D	296
		Atc_2097	YP_004749447.1	Chromosome		N/F	hypothetical protein Atc_2097	23
		Atc_2098	YP_004749448.1	Chromosome		N/F	hypothetical protein Atc_2098	225
		Atc_2099	YP_004749449.1	Chromosome		COG0629	single-strand binding protein	98
		Atc_2100	YP_004749450.1	Chromosome		COG3464	ISAtc1-like protein	404
		Atc_2101	YP_004749451.1	Chromosome		COG3464	ISAtfe-like protein	405
		Atc_2102	YP_004749452.1	Chromosome		N/F	hypothetical protein Atc_2102	451
		Atc_2103	YP_004749453.1	Chromosome		N/F	hypothetical protein Atc_2103	94
		Atc_2106	YP_004749456.1	Chromosome		COG0420	DNA repair exonuclease-like protein	446
		Atc_2107	YP_004749457.1	Chromosome		N/F	hypothetical protein Atc_2107	386
		Atc_2108	YP_004749458.1	Chromosome		COG0419	ATPase involved in DNA repair	813
		Atc_2109	YP_004749459.1	Chromosome		N/F	hypothetical protein Atc_2109	51
		Atc_2110	YP_004749460.1	Chromosome		N/F	hypothetical protein Atc_2110	180
		Atc_2111	YP_004749461.1	Chromosome		N/F	hypothetical protein Atc_2111	95
		Atc_2112	YP_004749462.1	Chromosome		N/F	hypothetical protein Atc_2112	330
		Atc_2113	YP_004749463.1	Chromosome		COG3464	ISAtc1-like protein	404
		Atc_2114	YP_004749464.1	Chromosome	ICEAcaSM.3	N/F	hypothetical protein Atc_2114	229
		Atc_2115	YP_004749465.1	Chromosome	ICEAcaSM.3	N/F	hypothetical protein Atc_2115	64
		Atc_2116	YP_004749466.1	Chromosome	ICEAcaSM.3	N/F	hypothetical protein Atc_2116	117
		Atc_2117	YP_004749467.1	Chromosome	ICEAcaSM.3	N/F	hypothetical protein Atc_2117	86
		Atc_2118	YP_004749468.1	Chromosome	ICEAcaSM.3	N/F	hypothetical protein Atc_2118	32
		Atc_2119	YP_004749469.1	Chromosome	ICEAcaSM.3	N/F	hypothetical protein Atc_2119	158
		Atc_2120	YP_004749470.1	Chromosome	ICEAcaSM.3	COG0208	ribonucleoside-diphosphate reductase subunit beta	342
		Atc_2121	YP_004749471.1	Chromosome	ICEAcaSM.3	N/F	hypothetical protein Atc_2121	133
		Atc_2122	YP_004749472.1	Chromosome	ICEAcaSM.3	COG1475	hypothetical protein Atc_2122	556
		Atc_2123	YP_004749473.1	Chromosome	ICEAcaSM.3	N/F	hypothetical protein Atc_2123	127
		Atc_2124	YP_004749474.1	Chromosome	ICEAcaSM.3	N/F	hypothetical protein Atc_2124	68
		Atc_2125	YP_004749475.1	Chromosome	ICEAcaSM.3	N/F	hypothetical protein Atc_2125	337
		Atc_2126	YP_004749476.1	Chromosome	ICEAcaSM.3	N/F	hypothetical protein Atc_2126	240
		Atc_2127	YP_004749477.1	Chromosome	ICEAcaSM.3	COG0476	UBA/THIF-type NAD/FAD binding fold protein	259
		Atc_2128	YP_004749478.1	Chromosome	ICEAcaSM.3	N/F	hypothetical protein Atc_2128	379
		Atc_2129	YP_004749479.1	Chromosome	ICEAcaSM.3	N/F	hypothetical protein Atc_2129	207
		Atc_2130	YP_004749480.1	Chromosome	ICEAcaSM.3	COG0553	helicase domain-containing protein	903
		Atc_2131	YP_004749481.1	Chromosome	ICEAcaSM.3	N/F	hypothetical protein Atc_2131	138
		Atc_2132	YP_004749482.1	Chromosome	ICEAcaSM.3	N/F	hypothetical protein Atc_2132	146
		Atc_2133	YP_004749483.1	Chromosome	ICEAcaSM.3	N/F	hypothetical protein Atc_2133	119
		Atc_2134	YP_004749484.1	Chromosome	ICEAcaSM.3	COG3464	ISAtc1-like protein	404
		Atc_2135	YP_004749485.1	Chromosome	ICEAcaSM.3	N/F	hypothetical protein Atc_2135	190
		Atc_2136	YP_004749486.1	Chromosome	ICEAcaSM.3	N/F	hypothetical protein Atc_2136	235
		Atc_2137	YP_004749487.1	Chromosome	ICEAcaSM.3	N/F	hypothetical protein Atc_2137	208
		Atc_2138	YP_004749488.1	Chromosome	ICEAcaSM.3	N/F	hypothetical protein Atc_2138	169
		Atc_2139	YP_004749489.1	Chromosome	ICEAcaSM.3	N/F	phage P4 alpha zinc-binding domain-containing protein	389
		Atc_2140	YP_004749490.1	Chromosome	ICEAcaSM.3	N/F	hypothetical protein Atc_2140	126
		Atc_2212	YP_004749561.1	Chromosome		N/F	sulfur oxidation protein SoxX	41
		Atc_2211	YP_004749562.1	Chromosome		N/F	hypothetical protein Atc_2211	58
		Atc_2223	YP_004749573.1	Chromosome		COG1484	IstB domain-containing protein ATP-binding protein	261
		Atc_2224	YP_004749574.1	Chromosome		COG4584	integrase catalytic subunit	507
		Atc_2255	YP_004749605.1	Chromosome		N/F	hypothetical protein Atc_2255	100
		Atc_2284	YP_004749634.1	Chromosome		N/F	hypothetical protein Atc_2284	33
		Atc_2286	YP_004749637.1	Chromosome		N/F	hypothetical protein Atc_2286	24
		Atc_2312	YP_004749662.1	Chromosome		N/F	hypothetical protein Atc_2312	66
		Atc_2321	YP_004749671.1	Chromosome		N/F	hypothetical protein Atc_2321	43
		Atc_2322	YP_004749672.1	Chromosome		N/F	hypothetical protein Atc_2322	66
		Atc_2393	YP_004749743.1	Chromosome		COG2048	hypothetical protein Atc_2393	447
		Atc_2395	YP_004749744.1	Chromosome		N/F	hypothetical protein Atc_2395	27
		Atc_2399	YP_004749749.1	Chromosome		N/F	hypothetical protein Atc_2399	174
		Atc_2404	YP_004749754.1	Chromosome		N/F	hypothetical protein Atc_2404	38
		Atc_2406	YP_004749756.1	Chromosome		N/F	hypothetical protein Atc_2406	36
		Atc_2458	YP_004749808.1	Chromosome		N/F	hypothetical protein Atc_2458	242
		Atc_2466	YP_004749817.1	Chromosome		N/F	hypothetical protein Atc_2466	42
		Atc_2471	YP_004749820.1	Chromosome		N/F	hypothetical protein Atc_2471	63
		Atc_2480	YP_004749828.1	Chromosome		N/F	hypothetical protein Atc_2480	42
		Atc_2537	YP_004749884.1	Chromosome		N/F	hypothetical protein Atc_2537	50
		Atc_2586	YP_004749934.1	Chromosome		N/F	hypothetical protein Atc_2586	49
		Atc_2602	YP_004749951.1	Chromosome		N/F	hypothetical protein Atc_2602, partial	169
		Atc_2653	YP_004750002.1	Chromosome		N/F	hypothetical protein Atc_2653	37
		Atc_2719	YP_004750068.1	Chromosome		N/F	hypothetical protein Atc_2719	39
		Atc_2730	YP_004750079.1	Chromosome		N/F	hypothetical protein Atc_2730	37
		Atc_2736	YP_004750085.1	Chromosome		N/F	EF hand domain-containing protein	50
		Atc_2760	YP_004750109.1	Chromosome		COG0313	Uroporphyrin-III C/tetrapyrrole (Corrin/Porphyrin) methyltransferase	306
		Atc_2789	YP_004750137.1	Chromosome		COG2331	FmdB family regulatory protein	85
		Atc_2821	YP_004750169.1	Chromosome		N/F	hypothetical protein Atc_2821	144
		Atc_m001	YP_004750232.1	Megaplasmid		COG0811	MotA/TolQ/ExbB proton channel	272
		Atc_m002	YP_004750233.1	Megaplasmid		COG0848	biopolymer transport protein ExbD/TolR	115
		Atc_m003	YP_004750234.1	Megaplasmid		COG0810	TonB family protein	267
		Atc_m004	YP_004750235.1	Megaplasmid		COG1457	cytosine/purines uracil thiamine allantoin permease	430
		Atc_m005	YP_004750236.1	Megaplasmid		COG0402	Guanine deaminase	413
		Atc_m006	YP_004750237.1	Megaplasmid		COG1816	adenosine deaminase	336
		Atc_m007	YP_004750238.1	Megaplasmid		COG5042	phosphorylase	332
		Atc_m008	YP_004750239.1	Megaplasmid		N/F	transposase, IS5 family	116
		Atc_m009	YP_004750240.1	Megaplasmid		N/F	Integrase catalytic subunit	510
		Atc_m010	YP_004750241.1	Megaplasmid		N/F	transposase, IS5 family	114
		Atc_m011	YP_004750242.1	Megaplasmid		N/F	transposase	183
		Atc_m012	YP_004750243.1	Megaplasmid		N/F	transposase IS4 family protein	205
		Atc_m013	YP_004750244.1	Megaplasmid		COG1484	IstB helper protein, IS21 family	251
		Atc_m014	YP_004750245.1	Megaplasmid		COG4584	putative transposase	421
		Atc_m015	YP_004750246.1	Megaplasmid		COG3039	transposase, IS5 family, partial	153
		Atc_m016	YP_004750247.1	Megaplasmid		COG3415	transposase	193
		Atc_m017	YP_004750248.1	Megaplasmid		N/F	transposase IS66	222
		Atc_m018	YP_004750249.1	Megaplasmid		COG1629	TonB-dependent outer membrane receptor FecA2	724
		Atc_m019	YP_004750250.1	Megaplasmid		N/F	transposase, IS4	327
		Atc_m020	YP_004750251.1	Megaplasmid		COG1529	Xanthine dehydrogenase	748
		Atc_m021	YP_004750252.1	Megaplasmid		COG2080	(2Fe-2S)-binding domain-containing protein, partial	50
		Atc_m022	YP_004750253.1	Megaplasmid		COG1319	molybdopterin dehydrogenase FAD-binding protein	283
		Atc_m023	YP_004750254.1	Megaplasmid		N/F	hypothetical protein Atc_m023	160
		Atc_m024	YP_004750255.1	Megaplasmid		N/F	ring-opening amidohydrolase	360
		Atc_m025	YP_004750256.1	Megaplasmid		COG1975	hypothetical protein Atc_m025	319
		Atc_m026	YP_004750257.1	Megaplasmid		N/F	hypothetical protein Atc_m026	51
		Atc_m027	YP_004750258.1	Megaplasmid		COG0154	amidohydrolase, AtzE family	460
		Atc_m028	YP_004750259.1	Megaplasmid		N/F	hypothetical protein Atc_m028	128
		Atc_m029	YP_004750260.1	Megaplasmid		COG0405	gamma-glutamyltransferase	553
		Atc_m030	YP_004750261.1	Megaplasmid		COG0583	LysR family transcriptional regulator	306
		Atc_m031	YP_004750262.1	Megaplasmid		COG3039	transposase IS4 family protein	340
		Atc_m033	YP_004750264.1	Megaplasmid		N/F	hypothetical protein Atc_m033	123
		Atc_m034	YP_004750265.1	Megaplasmid		COG4974	tyrosine recombinase, phage integrase family	310
		Atc_m035	YP_004750266.1	Megaplasmid		COG0776	histone family protein DNA-binding protein	91
		Atc_m036	YP_004750267.1	Megaplasmid		N/F	hypothetical protein Atc_m036	120
		Atc_m037	YP_004750268.1	Megaplasmid		COG0776	integration host factor subunit alpha	103
		Atc_m038	YP_004750269.1	Megaplasmid		N/F	YacA	96
		Atc_m039	YP_004750270.1	Megaplasmid		COG3668	addiction module antitoxin	94
		Atc_m040	YP_004750271.1	Megaplasmid		COG1573	uracil-DNA glycosylase	167
		Atc_m041	YP_004750272.1	Megaplasmid		N/F	hypothetical protein Atc_m041	77
		Atc_m043	YP_004750273.1	Megaplasmid		COG1989	type 4 prepilin peptidase	176
		Atc_m042	YP_004750274.1	Megaplasmid		N/F	hypothetical protein Atc_m042	52
		Atc_m044	YP_004750275.1	Megaplasmid		COG1502	hypothetical protein Atc_m044	110
		Atc_m045	YP_004750276.1	Megaplasmid		COG3415	transposase	348
		Atc_m046	YP_004750277.1	Megaplasmid		COG3550	hypothetical protein Atc_m046	444
		Atc_m055	YP_004750286.1	Megaplasmid		COG2336	transcriptional regulator/antitoxin, MazE	93
		Atc_m056	YP_004750287.1	Megaplasmid		N/F	hypothetical protein Atc_m056	43
		Atc_m057	YP_004750288.1	Megaplasmid		N/F	hypothetical protein Atc_m057	287
		Atc_m058	YP_004750289.1	Megaplasmid		N/F	hypothetical protein Atc_m058	93
		Atc_m059	YP_004750290.1	Megaplasmid		COG5001	diguanylate cyclase/phosphodiesterase	909
		Atc_m060	YP_004750291.1	Megaplasmid		N/F	putative transposase	305
		Atc_m061	YP_004750292.1	Megaplasmid		N/F	transposase family protein	172
		Atc_m062	YP_004750293.1	Megaplasmid		N/F	hypothetical protein Atc_m062	157
		Atc_m063	YP_004750294.1	Megaplasmid		COG3696	acriflavin resistance protein	1035
		Atc_m064	YP_004750295.1	Megaplasmid		N/F	hypothetical protein Atc_m064	356
		Atc_m065	YP_004750296.1	Megaplasmid		COG1538	outer membrane efflux protein	469
		Atc_m066	YP_004750297.1	Megaplasmid		N/F	ArsR family transcriptional regulator, partial	60
		Atc_m067	YP_004750298.1	Megaplasmid		COG0626	cystathionine gamma-synthase	402
		Atc_m068	YP_004750299.1	Megaplasmid		COG1506	dipeptidyl aminopeptidases/acylaminoacyl-peptidases-like protein	203
		Atc_m069	YP_004750300.1	Megaplasmid		N/F	hypothetical protein Atc_m069	50
		Atc_m070	YP_004750301.1	Megaplasmid		N/F	hypothetical protein Atc_m070	275
		Atc_m071	YP_004750302.1	Megaplasmid		COG3464	ISAtc1-like protein	404
		Atc_m072	YP_004750303.1	Megaplasmid		N/F	hypothetical protein Atc_m072	71
		Atc_m073	YP_004750304.1	Megaplasmid		COG1914	natural resistance-associated macrophage protein	470
		Atc_m074	YP_004750305.1	Megaplasmid		COG1230	cation efflux protein	208
		Atc_m075	YP_004750306.1	Megaplasmid		COG1230	cation diffusion facilitator family transporter	318
		Atc_m076	YP_004750307.1	Megaplasmid		COG0789	MerR family transcriptional regulator	163
		Atc_m077	YP_004750308.1	Megaplasmid		N/F	cation efflux protein	68
		Atc_m078	YP_004750309.1	Megaplasmid		N/F	hypothetical protein Atc_m078	86
		Atc_m079	YP_004750310.1	Megaplasmid		COG5569	hypothetical protein Atc_m079	133
		Atc_m080	YP_004750311.1	Megaplasmid		COG1969	cytochrome B561	248
		Atc_m081	YP_004750312.1	Megaplasmid		COG2013	hypothetical protein Atc_m081	264
		Atc_m082	YP_004750313.1	Megaplasmid		COG3696	CzcA family heavy metal efflux pump	1027
		Atc_m083	YP_004750314.1	Megaplasmid		COG0845	RND family efflux transporter MFP subunit	478
		Atc_m084	YP_004750315.1	Megaplasmid		COG1538	outer membrane efflux protein	405
		Atc_m085	YP_004750316.1	Megaplasmid		COG3464	ISAtc1-like protein	404
		Atc_m086	YP_004750317.1	Megaplasmid		COG2217	heavy metal translocating P-type ATPase	862
		Atc_m087	YP_004750318.1	Megaplasmid		COG3439	hypothetical protein Atc_m087	131
		Atc_m088	YP_004750319.1	Megaplasmid		COG2608	Heavy metal transport/detoxification protein	68
		Atc_m089	YP_004750320.1	Megaplasmid		COG0695	glutaredoxin	81
		Atc_m090	YP_004750321.1	Megaplasmid		N/F	hypothetical protein Atc_m090	287
		Atc_m091	YP_004750322.1	Megaplasmid		COG2814	hypothetical protein Atc_m091	510
		Atc_m092	YP_004750323.1	Megaplasmid		COG3009	hypothetical protein Atc_m092	194
		Atc_m093	YP_004750324.1	Megaplasmid		COG3008	hypothetical protein Atc_m093	559
		Atc_m094	YP_004750325.1	Megaplasmid		COG2995	paraquat-inducible protein A	372
		Atc_m095	YP_004750326.1	Megaplasmid		N/F	hypothetical protein Atc_m095	86
		Atc_m096	YP_004750327.1	Megaplasmid		N/F	hypothetical protein Atc_m096, partial	48
		Atc_m097	YP_004750328.1	Megaplasmid		N/F	transposon Tn7 transposition regulatory protein TnsE	532
		Atc_m098	YP_004750329.1	Megaplasmid		N/F	transposon Tn7 transposition protein TnsD	508
		Atc_m099	YP_004750330.1	Megaplasmid		N/F	transposon Tn7 transposition protein TnsC	551
		Atc_m100	YP_004750331.1	Megaplasmid		N/F	transposon Tn7 transposition protein tnsB	691
		Atc_m101	YP_004750332.1	Megaplasmid		N/F	transposon Tn7 transposition protein TnsA	284
		Atc_m102	YP_004750333.1	Megaplasmid		COG3464	ISAtc1-like protein	404
		Atc_m103	YP_004750334.1	Megaplasmid		N/F	hypothetical protein Atc_m103	97
		Atc_m104	YP_004750335.1	Megaplasmid		COG1484	IstB helper protein, IS21 family	251
		Atc_m105	YP_004750336.1	Megaplasmid		COG4584	putative transposase	421
		Atc_m106	YP_004750337.1	Megaplasmid		N/F	hypothetical protein Atc_m106	58
		Atc_m107	YP_004750338.1	Megaplasmid		N/F	GCN5-like N-acetyltransferase	152
		Atc_m108	YP_004750339.1	Megaplasmid		COG2128	YnjA	140
		Atc_m109	YP_004750340.1	Megaplasmid		COG1846	MarR family transcriptional regulator	158
		Atc_m110	YP_004750341.1	Megaplasmid		COG0640	putative ArsR family transcriptional regulator	254
		Atc_m111	YP_004750342.1	Megaplasmid		N/F	hypothetical protein Atc_m111	76
		Atc_m112	YP_004750343.1	Megaplasmid		N/F	hypothetical protein Atc_m112	318
		Atc_m113	YP_004750344.1	Megaplasmid		N/F	hypothetical protein Atc_m113	249
		Atc_m128	YP_004750359.1	Megaplasmid		N/F	hypothetical protein Atc_m128	101
		Atc_m129	YP_004750360.1	Megaplasmid		COG0272	DNA ligase, NAD-dependent	622
		Atc_m130	YP_004750361.1	Megaplasmid		COG2263	hypothetical protein Atc_m130	256
		Atc_m131	YP_004750362.1	Megaplasmid		N/F	hypothetical protein Atc_m131	215
		Atc_m132	YP_004750363.1	Megaplasmid		N/F	HNH endonuclease	477
		Atc_m134	YP_004750364.1	Megaplasmid		N/F	hypothetical protein Atc_m134	60
		Atc_m135	YP_004750366.1	Megaplasmid		N/F	hypothetical protein Atc_m135	186
		Atc_m146	YP_004750378.1	Megaplasmid		N/F	hypothetical protein Atc_m146	41
		Atc_m148	YP_004750379.1	Megaplasmid		N/F	hypothetical protein Atc_m148	72
		Atc_m149	YP_004750380.1	Megaplasmid		N/F	hypothetical protein Atc_m149	47
		Atc_m150	YP_004750381.1	Megaplasmid		N/F	hypothetical protein Atc_m150	70
		Atc_m155	YP_004750386.1	Megaplasmid		N/F	hypothetical protein Atc_m155	212
		Atc_m160	YP_004750391.1	Megaplasmid		N/F	ISChy9, transposase orfB	547
		Atc_m161	YP_004750392.1	Megaplasmid		N/F	hypothetical protein Atc_m161	84
		Atc_m162	YP_004750393.1	Megaplasmid		COG1205	DEAD/DEAH box helicase domain-containing protein	1764
		Atc_m163	YP_004750394.1	Megaplasmid		COG1484	IstB domain-containing protein ATP-binding protein	261
		Atc_m164	YP_004750395.1	Megaplasmid		COG4584	Integrase catalytic subunit	507
		Atc_m165	YP_004750396.1	Megaplasmid		COG0513	ATP-dependent helicase HepA	817
		Atc_m166	YP_004750397.1	Megaplasmid		N/F	prevent-host-death family protein	73
		Atc_m167	YP_004750398.1	Megaplasmid		COG4113	hypothetical protein Atc_m167	137
		Atc_m168	YP_004750399.1	Megaplasmid		N/F	hypothetical protein Atc_m168	1317
		Atc_m169	YP_004750400.1	Megaplasmid		N/F	DNA ligase III-like protein	55
		Atc_m170	YP_004750401.1	Megaplasmid		N/F	hypothetical protein Atc_m170	260
		Atc_m171	YP_004750402.1	Megaplasmid		N/F	hypothetical protein Atc_m171	82
		Atc_m172	YP_004750403.1	Megaplasmid		N/F	hypothetical protein Atc_m172	587
		Atc_m173	YP_004750404.1	Megaplasmid		N/F	hypothetical protein Atc_m173	95
		Atc_m174	YP_004750405.1	Megaplasmid		N/F	hypothetical protein Atc_m174	210
		Atc_m175	YP_004750406.1	Megaplasmid		N/F	hypothetical protein Atc_m175	110
		Atc_m176	YP_004750407.1	Megaplasmid		COG3436	IS66 Orf2 family protein	115
		Atc_m177	YP_004750408.1	Megaplasmid		N/F	ISAfe4, transposase orf3	181
		Atc_m178	YP_004750409.1	Megaplasmid		COG3547	transposase IS116/IS110/IS902 family protein	342
		Atc_m179	YP_004750410.1	Megaplasmid		N/F	transposase IS66	146
		Atc_m180	YP_004750411.1	Megaplasmid		N/F	prophage LambdaSa1, reverse transcriptase/maturase family protein	219
		Atc_m181	YP_004750412.1	Megaplasmid		COG1484	IstB domain-containing protein ATP-binding protein	262
		Atc_m182	YP_004750413.1	Megaplasmid		COG4584	Integrase catalytic subunit	413
		Atc_m183	YP_004750414.1	Megaplasmid		COG3344	prophage LambdaSa1, reverse transcriptase/maturase family protein	202
		Atc_m184	YP_004750415.1	Megaplasmid		N/F	transposase IS66	173
		Atc_m185	YP_004750416.1	Megaplasmid		N/F	hypothetical protein Atc_m185	47
		Atc_m186	YP_004750417.1	Megaplasmid		COG3065	outer membrane protein Slp	95
		Atc_m187	YP_004750418.1	Megaplasmid		COG0811	MotA/TolQ/ExbB proton channel	251
		Atc_m188	YP_004750419.1	Megaplasmid		COG0848	biopolymer transport protein ExbD/TolR	132
		Atc_m189	YP_004750420.1	Megaplasmid		N/F	TonB-dependent outer membrane receptor FecA6	423
		Atc_m190	YP_004750421.1	Megaplasmid		COG3464	ISAtc1-like protein	404
		Atc_m191	YP_004750422.1	Megaplasmid		COG1629	TonB-dependent outer membrane receptor FecA6	293
		Atc_m192	YP_004750423.1	Megaplasmid		N/F	transposase IS4 family protein	172
		Atc_m193	YP_004750424.1	Megaplasmid		N/F	transposase IS4 family protein	66
		Atc_m194	YP_004750425.1	Megaplasmid		N/F	transposase IS4 family protein	130
		Atc_m195	YP_004750426.1	Megaplasmid		N/F	hypothetical protein Atc_m195	64
		Atc_m196	YP_004750427.1	Megaplasmid		N/F	hypothetical protein Atc_m196	362
		Atc_m197	YP_004750428.1	Megaplasmid		COG3464	ISAtfe-like protein	357
		Atc_m198	YP_004750429.1	Megaplasmid		N/F	hypothetical protein Atc_m198	339
		Atc_m200	YP_004750431.1	Megaplasmid		COG1484	IstB helper protein, IS21 family	251
		Atc_m201	YP_004750432.1	Megaplasmid		COG4584	putative transposase	421
		Atc_m202	YP_004750433.1	Megaplasmid		COG3039	transposase IS4 family protein	340
		Atc_m203	YP_004750434.1	Megaplasmid		N/F	RNA-directed DNA polymerase	39
		Atc_m204	YP_004750435.1	Megaplasmid		N/F	hypothetical protein Atc_m204	103
		Atc_m205	YP_004750436.1	Megaplasmid		N/F	transposase	520
		Atc_m206	YP_004750437.1	Megaplasmid		N/F	transposase	126
		Atc_m207	YP_004750438.1	Megaplasmid		N/F	hypothetical protein Atc_m207	99
		Atc_m208	YP_004750439.1	Megaplasmid		COG3344	RNA-directed DNA polymerase	335
		Atc_m209	YP_004750440.1	Megaplasmid		COG3464	ISAtc1-like protein	404
		Atc_m210	YP_004750441.1	Megaplasmid		COG0161	beta alanine--pyruvate transaminase	425
		Atc_m211	YP_004750442.1	Megaplasmid		COG3328	transposase	436
		Atc_m212	YP_004750443.1	Megaplasmid		COG3464	ISAtfe-like protein	405
		Atc_m213	YP_004750444.1	Megaplasmid		COG1629	TonB-dependent receptor	768
		Atc_m214	YP_004750445.1	Megaplasmid		COG0811	MotA/TolQ/ExbB proton channel	200
		Atc_m215	YP_004750446.1	Megaplasmid		N/F	hypothetical protein Atc_m215	84
		Atc_m216	YP_004750447.1	Megaplasmid		N/F	transposase IS4 family protein	268
		Atc_m217	YP_004750448.1	Megaplasmid		COG1484	IstB helper protein, IS21 family	251
		Atc_m218	YP_004750449.1	Megaplasmid		COG4584	putative transposase	421
		Atc_m219	YP_004750450.1	Megaplasmid		N/F	transposase, IS5 family	185
		Atc_m220	YP_004750451.1	Megaplasmid		COG3328	transposase	437
		Atc_m221	YP_004750452.1	Megaplasmid		N/F	hypothetical protein Atc_m221	75
		Atc_m222	YP_004750453.1	Megaplasmid		N/F	transposase IS3/IS911	90
		Atc_m223	YP_004750454.1	Megaplasmid		COG2801	integrase catalytic subunit	192
		Atc_m224	YP_004750455.1	Megaplasmid		N/F	hypothetical protein Atc_m224	43
		Atc_m225	YP_004750456.1	Megaplasmid		N/F	hypothetical protein Atc_m225	66
		Atc_m228	YP_004750459.1	Megaplasmid		N/F	hypothetical protein Atc_m228	93
		Atc_m234	YP_004750465.1	Megaplasmid		COG3039	transposase IS4 family protein	340
		Atc_m237	YP_004750468.1	Megaplasmid		N/F	hypothetical protein Atc_m237	146
		Atc_m238	YP_004750469.1	Megaplasmid		N/F	hypothetical protein Atc_m238	131
		Atc_m247	YP_004750478.1	Megaplasmid		N/F	hypothetical protein Atc_m247	110
		Atc_m248	YP_004750479.1	Megaplasmid		COG3436	IS66 Orf2 family protein	115
		Atc_m249	YP_004750480.1	Megaplasmid		N/F	ISAfe4, transposase orf3	181
		Atc_m250	YP_004750481.1	Megaplasmid		COG3547	transposase IS116/IS110/IS902 family protein	342
		Atc_m251	YP_004750482.1	Megaplasmid		N/F	transposase IS66	155
		Atc_m252	YP_004750483.1	Megaplasmid		N/F	transposase IS66	165
		Atc_m253	YP_004750484.1	Megaplasmid		N/F	transposase	214
		Atc_m254	YP_004750485.1	Megaplasmid		COG3619	hypothetical protein Atc_m254	225
		Atc_1p01	YP_004750487.1	Plasmid	pLAtc1	N/F	mobilization protein	843
		Atc_1p03	YP_004750489.1	Plasmid	pLAtc1	N/F	ISChy9, transposase orfB	501
		Atc_1p04	YP_004750490.1	Plasmid	pLAtc1	COG1943	ISChy9, transposase orfA	135
		Atc_1p05	YP_004750491.1	Plasmid	pLAtc1	N/F	replication protein C	292
		Atc_1p06	YP_004750492.1	Plasmid	pLAtc1	COG3598	hypothetical protein Atc_1p06	285
		Atc_1p07	YP_004750493.1	Plasmid	pLAtc1	N/F	hypothetical protein Atc_1p07	203
		Atc_1p08	YP_004750494.1	Plasmid	pLAtc1	N/F	mobD protein	227
		Atc_1p09	YP_004750495.1	Plasmid	pLAtc1	N/F	MobC mobilization protein	118
		Atc_1p10	YP_004750496.1	Plasmid	pLAtc1	N/F	MobB mobilization protein	103
		Atc_2p	YP_004750498.1	Plasmid	pLAtc2	N/F	hypothetical protein Atc_2p	77
		Atc_2p02	YP_004750499.1	Plasmid	pLAtc2	N/F	hypothetical protein Atc_2p02	161
		Atc_2p04	YP_004750501.1	Plasmid	pLAtc2	N/F	hypothetical protein Atc_2p04	111
		Atc_2p06	YP_004750503.1	Plasmid	pLAtc2	COG1416	hypothetical protein Atc_2p06	166
		Atc_2p07	YP_004750504.1	Plasmid	pLAtc2	N/F	hypothetical protein Atc_2p07	58
		Atc_2p08	YP_004750505.1	Plasmid	pLAtc2	N/F	phosphate-selective porin O and P	423
		Atc_2p09	YP_004750506.1	Plasmid	pLAtc2	COG1961	recombinase	185
		Atc_2p10	YP_004750507.1	Plasmid	pLAtc2	COG1192	partition protein A	209
		Atc_2p11	YP_004750508.1	Plasmid	pLAtc2	N/F	hypothetical protein Atc_2p11	78
		Atc_2p12	YP_004750509.1	Plasmid	pLAtc2	N/F	RepA	329
		Atc_3p04	YP_004750513.1	Plasmid	pLAtc3	COG0446	NADH oxidase-like protein	482
		Atc_3p05	YP_004750514.1	Plasmid	pLAtc3	COG0003	arsenite transporter ATPase-like protein	600
		Atc_3p06	YP_004750515.1	Plasmid	pLAtc3	N/F	trans acting repressor-like protein	121
		Atc_3p07	YP_004750516.1	Plasmid	pLAtc3	COG0394	ArsR family transcriptional regulator	186
		Atc_3p08	YP_004750517.1	Plasmid	pLAtc3	COG0640	arsenic operon regulator-like protein	125
		Atc_3p09	YP_004750518.1	Plasmid	pLAtc3	COG1961	resolvase-like protein	207
		Atc_3p12	YP_004750521.1	Plasmid	pLAtc3	COG0776	integration host factor subunit A-like protein	112
		Atc_3p14	YP_004750523.1	Plasmid	pLAtc3	N/F	relaxase/mobilization nuclease domain-containing protein	947
		Atc_3p15	YP_004750524.1	Plasmid	pLAtc3	N/F	hypothetical protein Atc_3p15	83
		Atc_3p16	YP_004750525.1	Plasmid	pLAtc3	COG5611	hypothetical protein Atc_3p16	131
		Atc_3p17	YP_004750526.1	Plasmid	pLAtc3	COG0715	ABC transporter sulfonate/nitrate transport system substrate-binding protein	332
		Atc_3p18	YP_004750527.1	Plasmid	pLAtc3	COG3464	ISAtc1-like protein	404
		Atc_3p19	YP_004750528.1	Plasmid	pLAtc3	COG1053	succinate dehydrogenase subunit A-like protein	164
		Atc_3p20	YP_004750529.1	Plasmid	pLAtc3	COG2188	gntR regulator-like protein	250
		Atc_3p28	YP_004750537.1	Plasmid	pLAtc3	N/F	hypothetical protein Atc_3p28	254
