# Supplementary material for: Architecture and Gene Repertoire of the Flexible Genome of the Extreme Acidophile Acidithiobacillus caldus
Source: PLoS One. 2013 Nov 8;8(11):e78237. doi: 10.1371/journal.pone.0078237 (PMC3826726; doi:10.1371/journal.pone.0078237)
Supplement: Table S2 — Taxonomic origin of A. caldus ATCC 51756 and A. caldus SM-1 exclusive genes. (XLSX) [file pone.0078237.s002.xlsx]

## Sheet: 2
	Table S2. Taxonomic origin of A. caldus ATCC 51756 and A. caldus SM-1 exclusive genes
				A. caldus ATCC 51756	A. caldus SM-1
		Actinobacteria		3	1
			Actinomycetales	2	1
			Rubrobacterales	1	0
		Alphaproteobacteria		26	18
			Caulobacterales	0	1
			Magnetococcales	1	0
			Rhizobiales	8	9
			Rhodobacterales	2	4
			Rhodospirillales	4	4
			Rickettsiales	3	0
			Sphingomonadales	2	0
			Undefined	6	0
		Aquificae		0	1
			Aquificales	0	1
		Bacilli		1	1
			Bacillales	1	1
		Betaproteobacteria		49	47
			Burkholderiales	42	30
			Gallionellales	0	2
			Hydrogenophilales	0	2
			Neisseriales	3	1
			Nitrosomonadales	0	1
			Rhodocyclales	4	10
			Undefined	0	1
		Chlamydia		0	1
			Chlamydiales	0	1
		Chlorobia		1	0
			Chlorobiales	1	0
		Clostridia		1	1
			Clostridiales	1	0
			Thermoanaerobacterales	0	1
		Cyanobacteria		8	3
			Chroococcales	4	0
			Nostocales	2	0
			Oscillatoriales	0	2
			Pleurocapsales	1	1
			Stigonematales	1	0
		Deinococci		2	1
			Deinococcales	1	0
			Thermales	1	1
		Deltaproteobacteria		6	8
			Desulfobacterales	0	2
			Desulfovibrionales	3	4
			Desulfuromonadales	3	1
			Myxococcales	0	1
		Epsilonproteobacteria		1	0
			Campylobacterales	1	0
		Gammaproteobacteria		401	614
			Acidithiobacillales	352	570
			Aeromonadales	0	2
			Alteromonadales	2	4
			Cardiobacteriales	1	0
			Chromatiales	15	8
			Enterobacteriales	2	5
			Methylococcales	17	2
			Oceanospirillales	0	2
			Pseudomonadales	6	8
			Thiotrichales	2	3
			Undefined	4	2
			Vibrionales	0	5
			Xanthomonadales	0	3
		Ktedonobacteria		1	0
			Ktedonobacterales	1	0
		Methanomicrobia		1	0
			Methanosarcinales	1	0
		Nitrospira		2	2
			Nitrospirales	2	2
		Planctomycetia		0	1
			Planctomycetales	0	1
		Spartobacteria		0	2
			Undefined	0	2
		Spirochaetia		1	0
			Spirochaetales	1	0
		Thermoplasmata		1	0
			Thermoplasmatales	1	0
		Other bacteria		2	7
			Undefined	2	7
		Viruses		9	0
			Caudovirales	9	0
		ORFans		117	164
			TOTAL	633	872
