# Supplementary material for: Architecture and Gene Repertoire of the Flexible Genome of the Extreme Acidophile Acidithiobacillus caldus
Source: PLoS One. 2013 Nov 8;8(11):e78237. doi: 10.1371/journal.pone.0078237 (PMC3826726; doi:10.1371/journal.pone.0078237)
Supplement: Table S3 — Megaplasmid mpAcaTY.1 and plasmids pAcaTY.1 and pÀcaTY.2 annotation and gene module information. (XLSX) [file pone.0078237.s003.xlsx]

## Sheet: 3A
	Table S3A – Megaplasmid mpAcaTY.1 annotation and gene module information.
			A. caldus ATCC 51756 megaplasmid	A. caldus SM-1 megaplasmid			A. caldus SM-1 chromosome (NC_015850.1)			A. caldus TY chromosome
	Locus_tag	Gene module	Predicted function	% Similarity	Locus_tag	Predicted function	Locus_tag	% Similarity	Predicted function	ORF ID	% Similarity	Predicted function
	mpAcaTY_0001	1	hypothetical protein	98.18	Atc_m151	hypothetical protein
	mpAcaTY_0002	1	hypothetical protein
	mpAcaTY_0003	1	hypothetical protein	92.54	Atc_m145	hypothetical protein
	mpAcaTY_0004	1	hypothetical protein	90.28	Atc_m147	hypothetical protein
	mpAcaTY_0005	1	hypothetical protein	99.23	Atc_m144	hypothetical protein
	mpAcaTY_0006	1	hypothetical protein
	mpAcaTY_0007	1	hypothetical protein
	mpAcaTY_0008	1	hypothetical protein
	mpAcaTY_0009	1	hypothetical protein	95.92	Atc_m142	hypothetical protein
	mpAcaTY_0010	1	Single-stranded DNA-binding protein	93.37	Atc_m141	Single-stranded DNA-binding protein	Atc_0635	94.39	Single-stranded DNA-binding protein	AcaTY_0641	94.55	Single-stranded DNA-binding protein
	mpAcaTY_0011	1	hypothetical protein	95.00	Atc_m140	hypothetical protein	Atc_1151
	mpAcaTY_0012	1	DNA gyrase subunit A				Atc_1386	88.73	DNA gyrase subunit A	AcaTY_1132	88.94	Type IIA topoisomerase (DNA gyrase/topo II, topoisomerase IV), A subunit
	mpAcaTY_0013	1	DNA gyrase subunit A	99.56	Atc_m139	DNA gyrase subunit A
	mpAcaTY_0014	1	hypothetical protein	97.65	Atc_m138	hypothetical protein
	mpAcaTY_0015	1	GyrB	99.69	Atc_m137	GyrB	Atc_0004	80.53	DNA gyrase subunit B	AcaTY_0004	80.53	Type IIA topoisomerase (DNA gyrase/topo II, topoisomerase IV), B subunit
	mpAcaTY_0016	1	hypothetical protein	97.06	Atc_m136	hypothetical protein
	mpAcaTY_0017		ISPsy2, transposase
	mpAcaTY_0018		hypothetical protein
	mpAcaTY_0019		transposase, IS4				Atc_2735	99.72	transposase, IS4	AcaTY_2000	99.72	Transposase and inactivated derivatives
	mpAcaTY_0020		rubisco activation protein CbbO
	mpAcaTY_0021		hypothetical protein
	mpAcaTY_0022		hypothetical protein
	mpAcaTY_0023		hypothetical protein				Atc_1981	85.57	hypothetical protein	AcaTY_1608	86.42	Uncharacterized conserved protein
	mpAcaTY_0024		ISAtfe-like protein
	mpAcaTY_0025		amino acid permease family protein
	mpAcaTY_0026		amino acid permease family protein				Atc_0662	92.46	amino acid permease family protein	AcaTY_0683	92.46	Amino acid transporters
	mpAcaTY_0027		hypothetical protein
	mpAcaTY_0028		hypothetical protein
	mpAcaTY_0029		hypothetical protein
	mpAcaTY_0030		hypothetical protein
	mpAcaTY_0031		Transposase
	mpAcaTY_0032		Transposase
	mpAcaTY_0033		hypothetical protein
	mpAcaTY_0034		hypothetical protein
	mpAcaTY_0035		N-linked glycosylation glycosyltransferase PglG				Atc_1869	100.00	N-linked glycosylation glycosyltransferase PglG	AcaTY_1670	100.00	hypothetical protein
	mpAcaTY_0036		Transposase	97.62	Atc_m211	transposase	Atc_1026	100.00	transposase	AcaTY_2591	100.00	ACAty_2591
	mpAcaTY_0037		hypothetical protein				Atc_1868	99.21	hypothetical protein	AcaTY_1669	99.44	Predicted proteasome-type protease
	mpAcaTY_0038		nitrogen regulation protein NR(II)				Atc_1867	99.72	nitrogen regulation protein NR(II)	AcaTY_1667	99.72	Signal transduction histidine kinase, nitrogen specific
	mpAcaTY_0039		Nitrogen regulation protein NR(I)				Atc_1866	99.58	nitrogen regulation protein NR(I)	AcaTY_1666	99.58	Response regulator containing CheY-like receiver, AAA-type ATPase, and DNA-binding domains
	mpAcaTY_0040		ISPsy2, transposase				Atc_2411	100.00	ISPsy2, transposase	AcaTY_1158	100.00	Nitrogen regulatory protein PII
	mpAcaTY_0041		hypothetical protein
	mpAcaTY_0042		hypothetical protein				Atc_1865	100.00	hypothetical protein	AcaTY_1665	100.00	hypothetical protein
	mpAcaTY_0043		hypothetical protein
	mpAcaTY_0044		Glutamine synthetase type I				Atc_1864	99.36	glutamine synthetase type I	AcaTY_1664	99.36	Glutamine synthetase
	mpAcaTY_0045		nitrogen regulatory protein P-II				Atc_1861	100.00	nitrogen regulatory protein P-II	AcaTY_1662	100.00	Nitrogen regulatory protein PII
	mpAcaTY_0046		ammonium transporter				Atc_1860	99.31	ammonium transporter	AcaTY_1661	99.54	Ammonia permease
	mpAcaTY_0047		hypothetical protein				Atc_1859	99.44	hypothetical protein	AcaTY_1660	100.00	hypothetical protein
	mpAcaTY_0048		glutamine amidotransferase class-I				Atc_1858	98.41	glutamine amidotransferase class-I	AcaTY_1659	98.80	GMP synthase - Glutamine amidotransferase domain
	mpAcaTY_0049		nitrogen regulatory protein							AcaTY_1658	99.12	Nitrogen regulatory protein PII
	mpAcaTY_0050		integrase catalytic subunit
	mpAcaTY_0051		transposase IS4 family protein	98.91	Atc_m031	transposase IS4 family protein	Atc_1100	98.91	transposase IS4 family protein	AcaTY_1318	97.80	Transposase and inactivated derivatives, IS5 family
	mpAcaTY_0052		hypothetical protein
	mpAcaTY_0053		transposase, IS4
	mpAcaTY_0054		transposase, IS4
	mpAcaTY_0055		integrase catalytic subunit	93.85	Atc_m223	integrase catalytic subunit	Atc_1622	93.85	integrase catalytic subunit	AcaTY_1347	93.85	hypothetical protein
	mpAcaTY_0056		UTP--glucose-1-phosphate uridylyltransferase				Atc_0392	91.84	UTP--glucose-1-phosphate uridylyltransferase	AcaTY_0422	91.84	UDP-glucose pyrophosphorylase
	mpAcaTY_0057		Endoglucanase precursor
	mpAcaTY_0058		hypothetical protein
	mpAcaTY_0059		cellulose synthase protein
	mpAcaTY_0060		Cellulose synthase catalytic subunit (UDP-forming)
	mpAcaTY_0061		hypothetical protein
	mpAcaTY_0062		hypothetical protein
	mpAcaTY_0063		hypothetical protein	91.67	Atc_m133	hypothetical protein
	mpAcaTY_0064	2	hypothetical protein
	mpAcaTY_0065	2	hypothetical protein	98.82	Atc_m127	hypothetical protein
	mpAcaTY_0066	2	Single-stranded-DNA-specific exonuclease recJ	98.92	Atc_m126	Single-stranded-DNA-specific exonuclease recJ
	mpAcaTY_0067	2	Single-stranded-DNA-specific exonuclease recJ
	mpAcaTY_0068	2	hypothetical protein
	mpAcaTY_0069	2	hypothetical protein	98.97	Atc_m125	hypothetical protein
	mpAcaTY_0070	2	hypothetical protein	99.32	Atc_m124	hypothetical protein
	mpAcaTY_0071	2	hypothetical protein
	mpAcaTY_0072	2	hypothetical protein	100.00	Atc_m123	hypothetical protein
	mpAcaTY_0073	2	hypothetical protein	84.48	Atc_m122	hypothetical protein
	mpAcaTY_0074	2	hypothetical protein
	mpAcaTY_0075	2	hypothetical protein	99.12	Atc_m121	hypothetical protein
	mpAcaTY_0076	2	hypothetical protein
	mpAcaTY_0077	2	hypothetical protein	98.67	Atc_m120	hypothetical protein
	mpAcaTY_0078	2	hypothetical protein	100.00	Atc_m119	hypothetical protein
	mpAcaTY_0079	2	hypothetical protein	98.69	Atc_m118	hypothetical protein
	mpAcaTY_0080	2	hypothetical protein
	mpAcaTY_0081	2	hypothetical protein	94.49	Atc_m117	hypothetical protein
	mpAcaTY_0082	2	Lytic transglycosylase, catalytic	99.61	Atc_m116	lytic transglycosylase
	mpAcaTY_0083	2	hypothetical protein	100.00	Atc_m115	hypothetical protein
	mpAcaTY_0084	2	hypothetical protein	100.00	Atc_m114	hypothetical protein
	mpAcaTY_0085		ISAtfe-like protein
	mpAcaTY_0086		hypothetical protein				Atc_1797	99.62	hypothetical protein
	mpAcaTY_0087		DedA family protein				Atc_1796	99.26	DedA family protein	AcaTY_0194	83.67	Uncharacterized membrane-associated protein
	mpAcaTY_0088		hypothetical protein				Atc_1794	99.25	hypothetical protein	AcaTY_0235	100.00	hypothetical protein
	mpAcaTY_0089		Error-prone repair protein UmuC
	mpAcaTY_0090		Error-prone repair protein UmuD							AcaTY_0238	73.17	SOS-response transcriptional repressors (RecA-mediated autopeptidases)
	mpAcaTY_0091		hypothetical protein
	mpAcaTY_0092		hypothetical protein
	mpAcaTY_0093		exodeoxyribonuclease V subunit alpha
	mpAcaTY_0094		transposase IS116/IS110/IS902 family protein							AcaTY_1009	100.00	Transposase and inactivated derivatives
	mpAcaTY_0095		putative transcriptional regulator				Atc_2695	100.00	transcriptional regulator	AcaTY_2505	100.00	Transcriptional regulator
	mpAcaTY_0096		hypothetical protein				Atc_2696	98.48	hypothetical protein	AcaTY_2506	99.53	hypothetical protein
	mpAcaTY_0097		probable transposase protein
	mpAcaTY_0098		probable transposase protein
	mpAcaTY_0099		ISPsy2, transposase
	mpAcaTY_0100		transposase, IS4				Atc_1817	98.86	transposase, IS4	AcaTY_2538	99.15	Transposase and inactivated derivatives
	mpAcaTY_0101		hypothetical protein
	mpAcaTY_0102		glycosyl transferase family protein				Atc_0126	97.92	glycosyl transferase family protein	AcaTY_0199	97.85	Glycosyltransferases involved in cell wall biogenesis
	mpAcaTY_0103		glycosyl transferase family protein				Atc_0127	99.63	glycosyl transferase family protein	AcaTY_0200	99.45	4-amino-4-deoxy-L-arabinose transferase and related glycosyltransferases of PMT family
	mpAcaTY_0104		Integrase, catalytic region							AcaTY_1011	87.50	Transposase and inactivated derivatives
	mpAcaTY_0105		hypothetical protein
	mpAcaTY_0106		Transposase	99.43	Atc_m045	transposase	Atc_1834	99.71	transposase	AcaTY_1647	99.71	Transposase and inactivated derivatives
	mpAcaTY_0107		hypothetical protein
	mpAcaTY_0108		hypothetical protein				Atc_0135	100.00	hypothetical protein
	mpAcaTY_0109		hypothetical protein
	mpAcaTY_0110		Potassium-transporting ATPase A chain				Atc_0137	99.83	Potassium-transporting ATPase A chain	AcaTY_0209	100.00	K+-transporting ATPase, A chain
	mpAcaTY_0111		Potassium-transporting ATPase B chain				Atc_0138	99.71	Potassium-transporting ATPase B chain	AcaTY_0210	99.85	High-affinity K+ transport system, ATPase chain B
	mpAcaTY_0112		Potassium-transporting ATPase C chain				Atc_0139	100.00	Potassium-transporting ATPase C chain	AcaTY_0211	100.00	K+-transporting ATPase, c chain
	mpAcaTY_0113		hypothetical protein				Atc_0140	98.45	hypothetical protein	AcaTY_0212	100.00	hypothetical protein
	mpAcaTY_0114		hypothetical protein				Atc_0141	100.00	hypothetical protein	AcaTY_0213	100.00	hypothetical protein
	mpAcaTY_0115		glutamate 5-kinase				Atc_0142	100.00	glutamate 5-kinase	AcaTY_0214	100.00	Glutamate 5-kinase
	mpAcaTY_0116		hypothetical protein
	mpAcaTY_0117		hypothetical protein
	mpAcaTY_0118		hypothetical protein				Atc_0143	100.00	hypothetical protein	AcaTY_0215	100.00	hypothetical protein
	mpAcaTY_0119		hypothetical protein				Atc_0144	100.00	hypothetical protein	AcaTY_0217	100.00	hypothetical protein
	mpAcaTY_0120		hypothetical protein							AcaTY_0218	100.00	hypothetical protein
	mpAcaTY_0121		Potassium-transporting ATPase A chain
	mpAcaTY_0122		Potassium-transporting ATPase A chain				Atc_0146	100.00	Potassium-transporting ATPase A chain	AcaTY_0219	100.00	K+-transporting ATPase, A chain
	mpAcaTY_0123		DNA binding response regulator KdpE				Atc_0148	100.00	DNA binding response regulator KdpE	AcaTY_0220	100.00	Response regulators consisting of a CheY-like receiver domain and a winged-helix DNA-binding domain
	mpAcaTY_0124		hypothetical protein				Atc_1881	100.00	hypothetical protein	AcaTY_1682	100.00	Uncharacterized protein conserved in bacteria
	mpAcaTY_0125		hypothetical protein							AcaTY_0222	100.00	hypothetical protein
	mpAcaTY_0126		hypothetical protein				Atc_1879	98.82	hypothetical protein	AcaTY_1680	98.82	hypothetical protein
	mpAcaTY_0127		hypothetical protein				Atc_0151	100.00	hypothetical protein
	mpAcaTY_0128		hypothetical protein
	mpAcaTY_0129	3	GCN5-like N-acetyltransferase	98.55	Atc_m053	GCN5-like N-acetyltransferase
	mpAcaTY_0130		ISMca7, transposase
	mpAcaTY_0131		hypothetical protein
	mpAcaTY_0132		ISPsy2, transposase
	mpAcaTY_0133	3	Protein of unknown function DUF1778	100.00	Atc_m052	hypothetical protein
	mpAcaTY_0134	3	ATP-dependent DNA helicase RecG	99.60	Atc_m051	ATP-dependent DNA helicase RecG
	mpAcaTY_0135	3	hypothetical protein	94.31	Atc_m050	hypothetical protein
	mpAcaTY_0136	3	hypothetical protein	85.08	Atc_m049	hypothetical protein
	mpAcaTY_0137	3	UvrD/REP helicase	98.38	Atc_m048	UvrD/REP helicase
	mpAcaTY_0138	3	hypothetical protein
	mpAcaTY_0139	3	hypothetical protein	99.51	Atc_m047	hypothetical protein	Atc_1130	99.43	hypothetical protein
	mpAcaTY_0140	4	hypothetical protein	98.19	Atc_m246	hypothetical protein
	mpAcaTY_0141	4	XRE family transcriptional regulator	100.00	Atc_m245	XRE family transcriptional regulator
	mpAcaTY_0142	4	hypothetical protein	98.94	Atc_m244	hypothetical protein
	mpAcaTY_0143	4	hypothetical protein	97.41	Atc_m243	hypothetical protein
	mpAcaTY_0144	4	Ribonucleotide reductase of class Ia (aerobic), beta subunit	99.13	Atc_m242	ribonucleotide reductase of class Ia (aerobic) subunit beta	Atc_2529	94.36	ribonucleotide reductase of class Ia (aerobic) subunit beta	AcaTY_2339	94.36	Ribonucleotide reductase, beta subunit
	mpAcaTY_0145	4	hypothetical protein
	mpAcaTY_0146	4	hypothetical protein	97.60	Atc_m241	hypothetical protein
	mpAcaTY_0147	4	hypothetical protein	99.62	Atc_m240	hypothetical protein
	mpAcaTY_0148	4	hypothetical protein
	mpAcaTY_0149	4	sporulation initiation inhibitor protein Soj	99.43	Atc_m239	sporulation initiation inhibitor protein Soj
	mpAcaTY_0150	4	hypothetical protein	90.18	Atc_m238	hypothetical protein
	mpAcaTY_0151		hypothetical protein				Atc_2000	90.88	hypothetical protein
	mpAcaTY_0152		hypothetical protein
	mpAcaTY_0153		hypothetical protein
	mpAcaTY_0154		transposase, putative
	mpAcaTY_0155		transposase
	mpAcaTY_0156		hypothetical protein
	mpAcaTY_0157		hypothetical protein	95.31	Atc_m237	hypothetical protein
	mpAcaTY_0158		hypothetical protein	97.36	Atc_m236	hypothetical protein
	mpAcaTY_0159		Transposase
	mpAcaTY_0160	5	hypothetical protein	100.00	Atc_m235	hypothetical protein
	mpAcaTY_0161	5	hypothetical protein
	mpAcaTY_0162	5	hypothetical protein	89.41	Atc_m233	hypothetical protein
	mpAcaTY_0163	5	hypothetical protein	98.82	Atc_m232	hypothetical protein
	mpAcaTY_0164	5	hypothetical protein	97.89	Atc_m231	hypothetical protein
	mpAcaTY_0165	5	hypothetical protein	100.00	Atc_m230	hypothetical protein
	mpAcaTY_0166	5	hypothetical protein
	mpAcaTY_0167	5	hypothetical protein
	mpAcaTY_0168	5	hypothetical protein
	mpAcaTY_0169	5	negative regulator of genetic competence MecB/ClpC	99.74	Atc_m229	negative regulator of genetic competence MecB/ClpC
	mpAcaTY_0170	5	hypothetical protein
	mpAcaTY_0171	5	hypothetical protein	98.19	Atc_m227	hypothetical protein
	mpAcaTY_0172		hypothetical protein				Atc_1628	100.00	hypothetical protein	AcaTY_0531	100.00	hypothetical protein
	mpAcaTY_0173		hypothetical protein
	mpAcaTY_0174		DNA polymerase IV
	mpAcaTY_0175		hypothetical protein
	mpAcaTY_0176		hypothetical protein
	mpAcaTY_0177		hypothetical protein				Atc_1099	100.00	hypothetical protein	AcaTY_0176	98.80	hypothetical protein
	mpAcaTY_0178		Integrase, catalytic region				Atc_1100	97.48	transposase IS4 family protein	AcaTY_0175	99.31	hypothetical protein
	mpAcaTY_0179		AAA ATPase				Atc_1101	97.98	outer membrane porin	AcaTY_0174	99.60	Type II secretory pathway, component ExeA (predicted ATPase)
	mpAcaTY_0180		hypothetical protein				Atc_1102	95.38	hypothetical protein	AcaTY_0173	98.46	hypothetical protein
	mpAcaTY_0181		transposase IS3/IS911 family protein				Atc_0437	98.46	transposase IS3/IS911 family protein	AcaTY_0467	98.25	hypothetical protein
	mpAcaTY_0182		integrase catalytic subunit				Atc_0438	97.72	integrase catalytic subunit	AcaTY_0469	97.22	Transposase and inactivated derivatives
	mpAcaTY_0183		amino acid permease family protein
	mpAcaTY_0184		hypothetical protein
	mpAcaTY_0185		hypothetical protein
	mpAcaTY_0186		hypothetical protein
	mpAcaTY_0187		hypothetical protein
	mpAcaTY_0188		hypothetical protein
	mpAcaTY_0189		hypothetical protein
	mpAcaTY_0190		XRE family transcriptional regulator
	mpAcaTY_0191		Formyltetrahydrofolate deformylase
	mpAcaTY_0192		Sarcosine oxidase beta subunit
	mpAcaTY_0193		Sarcosine oxidase delta subunit
	mpAcaTY_0194		Sarcosine oxidase alpha subunit
	mpAcaTY_0195		hypothetical protein
	mpAcaTY_0196		Glutamine synthetase type I
	mpAcaTY_0197		Amidophosphoribosyltransferase
	mpAcaTY_0198		hypothetical protein
	mpAcaTY_0199		Glutamate synthase [NADPH] large chain
	mpAcaTY_0200		folD bifunctional protein
	mpAcaTY_0201		transposase, IS204/IS1001/IS1096/IS1165 family protein
	mpAcaTY_0202		ISAtfe-like protein	100.00	Atc_m212	ISAtfe-like protein	Atc_2728	100.00	ISAtfe-like protein	AcaTY_1014	88.89	Transposase and inactivated derivatives
	mpAcaTY_0203	6	hypothetical protein
	mpAcaTY_0204	6	17 kDa surface antigen	100.00	Atc_m159	17 kDa surface antigen				AcaTY_1523	95.05	hypothetical protein
	mpAcaTY_0205	6	recombinase
	mpAcaTY_0206	6	hypothetical protein
	mpAcaTY_0207	6	hypothetical protein
	mpAcaTY_0208	6	Site-specific recombinase XerD	97.39	Atc_m158	Site-specific recombinase XerD
	mpAcaTY_0209	6	hypothetical protein	85.11	Atc_m157	hypothetical protein
	mpAcaTY_0210	6	hypothetical protein	98.47	Atc_m156	hypothetical protein
	mpAcaTY_0211	6	hypothetical protein
	mpAcaTY_0212	6	Mpr protein	98.98	Atc_m154	Mpr protein
	mpAcaTY_0213	6	hypothetical protein	100.00	Atc_m153	hypothetical protein	Atc_0236
	mpAcaTY_0214	6	hypothetical protein
	mpAcaTY_0215	6	hypothetical protein	100.00	Atc_m152	hypothetical protein

## Sheet: 3B
	Table S3B –Plasmids pAcaTY.1 and pAcaTY.2 annotation and gene module information.
	Plasmid pAacaTY1
	Module	locus_tag	Start	Stop	Strand	Length (bp)	Function	Hit To plasmid	COG	E-value	Pfam	E-value
	Replication	pAcaTY1_01	313	1626	+	1314	plasmid replication protein	pTcM1 (YP_001837294.1) pLatc3 (YP_004750536.1)			PF13384.1	5.4e-05
		pAcaTY1_02	2612	2923	+	312	chormosome segregation ATPase-like protein				PF11740.3	4.6e-15
		pAcaTY1_03	3003	3272	+	270	hypotetial protein
	Stability	pAcaTY1_04	3627	3358	-	270	addiction module toxin, RelE/StbE family	pTcM1 (YP_001837327.1) pTc-f14 (NP_835379.1)	COG2026	1.2e-13	PF05016.9	2.7e-15
		pAcaTY1_05	3838	3614	-	225	addiction module antitoxin, RelE/StbE family	pLatc1 (YP_004750488.1) pTcM1 (YP_001837328.1) pTc-f14 (NP_835378.1)			PF05509.6	2.2e-09
		pAcaTY1_06	4516	4313	-	204	hypotetical protein
		pAcaTY1_07	4842	4507	-	336	putative immunity protein	pTcM1 (YP_001837314.1) pLatc3 (YP_004750519.1) pLatc2 (YP_004750498.1)			PF14373.1	2.8e-10
		pAcaTY1_08	5546	5061	-	486	hypotetical protein	pLatc3 (YP_004750520.1) pLatc2 (YP_004750499.1)			PF07813.7	0.0048
		pAcaTY1_09	6024	5671	-	354	hypotetical protein
		pAcaTY1_10	6577	6161	-	417	integration host factor subunit alfa	pLatc2 (YP_004750500.1) pTcM1 (YP_001837313.1) pLatc3 (YP_004750521.1)	COG0776	2.3e-31	PF00216.16	4.1e-24
	Mobilization	pAcaTY1_11	7235	8467	+	1233	Trasnfer relaxase TraA	pLatc2 (YP_004750502.1) pTcM1 (YP_001837312.1) pLatc3 (YP_004750523.1)			PF03389.10	1.3e-25
		pAcaTY1_12	8467	9894	+	1428	relaxase/mobilization nuclease domain-containing protein	pLatc2 (YP_004750502.1) pTcM1 (YP_001837312.1) pLatc3 (YP_004750523.1)
		pAcaTY1_13	12694	10043	-	2652	diguanylate cyclase/phosphodiesterase				PF11563.3	3.9e-22
		pAcaTY1_14	13481	12717	-	765	type IV pilus assembly PilZ				PF07238.9	3.3e-06
		pAcaTY1_15	13768	13481	-	288	hypotetical protein
		pAcaTY1_16	13893	14948	+	1056	transposase IS4				PF05598.6	2.0e-22
		pAcaTY1_17	16141	15179	-	963	ISPsy2 transposase				PF05598.6	2.4e-20
	Accesory	pAcaTY1_18	16687	16520	-	168	mayor facilitator protein C-terminus
		pAcaTY1_19	16821	16687	-	135	mayor facilitator protein N-terminus
		pAcaTY1_20	17806	16862	-	945	heme O synthase, protoheme IX farnesyltransferase COX10-CtaB				PF01040.13	8.7e-22
		pAcaTY1_21	18745	17822	-	924	cytochrome c oxidase assembly factor
		pAcaTY1_22	19138	18767	-	372	cytochrome o ubiquinol oxidase subunit IV				PF05360.9	0.073
		pAcaTY1_23	19773	19135	-	639	Cytochrome O ubiquinol oxidase subunit III				PF00510.13	1.8e-13
		pAcaTY1_24	21992	19845	-	2148	Cytochrome O ubiquinol oxidase subunit I				PF00115.15	2e-134
		pAcaTY1_25	22977	21994	-	984	cytochrome O ubiquinol oxidase subunit II				PF00116.15	1e-08
		pAcaTY1_26	23718	23023	-	696	metallo-beta-lactamase family protein				PF00753.22	0.057
		pAcaTY1_27	24398	24204	-	195	hypotetical protein				PF11127.3	7.2e-23
		pAcaTY1_28	24682	25248	+	567	invertase/recombinase-like protein	pTcM1 (YP_001837298.1) pLatc3 (YP_004750530.1) pTF5|NP_863594.1) pTc-f14|NP_835383.1) pLatc2 (YP_004750506.1)			PF00239.16	2.2e-46
		pAcaTY1_29	25286	25564	+	279	WGR domain-containing protein	pLatc3 (YP_004750531.1)			PF05406.10	1.9e-07
		pAcaTY1_30	25943	25554	-	390	PIN domain-containing protein	pTcM1 (YP_001837297.1) pLatc3 (YP_004750532.1)			PF01850.16	4.2e-11
		pAcaTY1_31	26259	25945	-	315	hypotetical protein	pLatc3 (YP_004750533.1)			PF02381.13	1.4e-05
		pAcaTY1_32	26682	26386	-	297	hypotetical protein	pTcM1 (YP_001837296.1) pLatc3 (YP_004750534.1)
	Partition	pAcaTY1_33	27290	26658	-	633	partitioning protein A	pTcM1 (YP_001837295.1) pLatc3 (YP_004750535.1)			PF01656.18	6.5e-17
	Plasmid pAacaTY2
	Module	locus_tag	Start	Stop	Strand	Length (bp)	Function		COG	E-value	Pfam	E-value
	Replication	pAcaTY2_01	1	234	+	234	RepA-like plasmid replication protein, N-terminus				PF03090.12	1.9e-07
		pAcaTY2_02	236	1144	+	909	RepA-like plasmid replication protein, C-terminus				PF03090.12	5.9e-24
		pAcaTY2_03	1397	2002	+	606	hypothetical protein
		pAcaTY2_04	2002	2250	+	249	hypothetical protein				PF05331.6	0.02
		pAcaTY2_05	2392	2619	+	228	hypothetical protein
		pAcaTY2_06	3548	2589	-	960	hypothetical protein				PF14958.1	0.079
		pAcaTY2_07	4735	3551	-	1185	Glicosyltransferase C-terminus		COG0438	7.8e-13	PF07702.8	0.22
		pAcaTY2_08	5050	4955	-	96	ISAtfe transposase fragment
		pAcaTY2_09	5553	5053	-	501	ISAtfe transposase fragment	pTcM1 (YP_001837323.1) pTcM1 (YP_001837335.1) pTcM1 (YP_001837309.1) pLatc3 (YP_004750527.1) pTc-f14|NP_835386.1) pTcM1 (YP_001837333.1)	COG3464	5.6e-08	PF01610.12	1.9e-30
		pAcaTY2_10	5714	5553	-	162	ISAtfe transposase fragment	pTcM1 (YP_001837323.1) pTcM1 (YP_001837335.1) pTcM1 (YP_001837333.1) pTcM1 (YP_001837309.1) pTc-f14|NP_835386.1) pLatc3 (YP_004750527.1)			PF13542.1	1.7e-06
		pAcaTY2_11	5739	5716	-	24	ISAtfe transposase fragment
		pAcaTY2_12	5782	5741	-	42	ISAtfe transposase fragment
		pAcaTY2_13	5853	5782	-	72	ISAtfe transposase fragment
		pAcaTY2_14	6541	6272	-	270	hypothetical protein
		pAcaTY2_15	7220	6582	-	639	hypothetical protein				PF01755.12	0.039
		pAcaTY2_16	7395	7222	-	174	hypothetical protein				PF06636.6	0.033
	Resolution/Partition	pAcaTY2_17	7853	8482	+	630	recombinase				PF00589.17	6.1e-42
	Stability/Exclusion	pAcaTY2_18	8493	8945	+	453	Entry exclusion protein				PF12728.2	0.00032
		pAcaTY2_19	8967	9245	+	279	putative toxin-antitoxin system, toxin component				PF04365.8	9.2e-26
		pAcaTY2_20	9223	9540	+	318	putative toxin-antitoxin system, antitoxin component				PF14384.1	2.5e-17
		pAcaTY2_21	9808	9554	-	255	hypotetical protein
