# Supplementary material for: Architecture and Gene Repertoire of the Flexible Genome of the Extreme Acidophile Acidithiobacillus caldus
Source: PLoS One. 2013 Nov 8;8(11):e78237. doi: 10.1371/journal.pone.0078237 (PMC3826726; doi:10.1371/journal.pone.0078237)
Supplement: Table S5 — ICE and IME Trb gene cluster synteny analysis. (XLSX) [file pone.0078237.s005.xlsx]

## Sheet: 5
	Table S5 - ICE and IME Trb gene cluster synteny analysis
					Gene ID
		Function	Protein	Description	ICEAcaSM.1	ICEAcaSM.2	ICEAcaTY.3	ICEAcaSM.4
		Mating Pair Formation Complex
		VirB2	-	P-type mating pair formation complex protein prepilin	ORF	ORF	ORF	ORF
		VirB3	TrbD	P-type mating pair formation complex protein TrbD		Atc_1179	ACATy_2017	Atc_2028
		VirB5	TrbJ	P-type mating pair formation complex protein TrbJ		Atc_1187	ACAty_2008	-
		VirB9	TrbG	P-type mating pair formation complex protein TrbG	Atc_0163/4	Atc_1202	ACAty_1977	Atc_2038
		VirB7	-				-	-
		VirB1	TrbN/TraA	Conjugal lytic transglycosylase TraA	Atc_0169/116	Atc_1215/69	ACAty_1961	Atc_2040/59/94
		VirB10	TrbI	P-type mating pair formation complex protein TrbI	Atc_0165	Atc_1203	ACAty_1976	Atc_2039
		VirB8	TrbF	P-type mating pair formation complex protein TrbF	Atc_0162	Atc_1201	ACAty_1979	Atc2037
		VirB6	TrbL	P-type mating pair formation complex protein TrbL		Atc_1188	ACAty_2002	Atc_2034/33
		VirB4	TrbE	P-type mating pair formation complex protein TrbE		Atc_1189	ACAty_2016	Atc_2029/31
		VirB11	TrbB	P-type mating pair formation complex protein TrbB		Atc_1165		Atc_2026
		Coupling Protein
		VirD4	TraG/D	Type IV secretion-like conjugative coupling protein TraG	Atc_0170	Atc_1211	ACAty_1966	Atc_2019/21
		Relaxase
		VirD2	TraI	Tipe IV secretory pathway relaxase TraI		Atc_1244	ACAty_1940	Atc_2018
		Transglycosilase
			TraF	Tipe IV secretory pathway relaxase TraF	Atc_0102	Atc_1243	ACAty_1941	Atc_2027
		Topoisomerase
			TraE		Atc_0168	Atc_1256	ACAty_1932	Atc_2130
		Micelaneous
			TraB	Conjugal transfer protein TraB	Atc_0105	Atc_1200	ACAty_1981	Atc_2089
			PilL					Atc_2041
			MshL					Atc_2042
			PilB					Atc_2045
			PilC					Atc_2046
			PilT					Atc_2054
			Effector					Atc_2056
