# Supplementary material for: Architecture and Gene Repertoire of the Flexible Genome of the Extreme Acidophile Acidithiobacillus caldus
Source: PLoS One. 2013 Nov 8;8(11):e78237. doi: 10.1371/journal.pone.0078237 (PMC3826726; doi:10.1371/journal.pone.0078237)
Supplement: Table S6 — A. caldus strains used in this study. (XLSX) [file pone.0078237.s006.xlsx]

## Sheet: 6
	Table S6 – A. caldus strains used in this study
		Name	Geographical origin	Reference
		A. caldus ATCC 51756	Type strain, derived from strain KU, USA	ATCC collection
		A. caldus F	Isolated from Billiton Process Research Bionic plant (Randburg, South Africa)	Gardner el al. (2001)
		A. caldus BC-13	Birch coppice, Warwickshire, UK	Marsh & Norris (1983)
		A. caldus DSMZ 8485	Kingsbury coal spoil, UK	Hallberg & Lindström (1994)
		A. caldus CSH-12	Continuous bioreactor, Brisbane, Australia	Goebel & Stackebrandt (1994)
		A. caldus KU	Kingsbury coal spoil, UK	Hallberg & Lindström (1994)
		A. caldus MNG	Arsenopyrite pilot plant, University of Cape Town, Cape Town, South Africa	Murray Gardner Lab collection, Stellenbosch Universit
		A. caldus #6	Fairview mine, Barberton, South Africa	Rawlings et al. (1999)
		A. caldus SM-1	Pilot bioleaching reactor , China (UNAVAILABLE)	Liu et al. (2010)
