# Supplementary material for: Architecture and Gene Repertoire of the Flexible Genome of the Extreme Acidophile Acidithiobacillus caldus
Source: PLoS One. 2013 Nov 8;8(11):e78237. doi: 10.1371/journal.pone.0078237 (PMC3826726; doi:10.1371/journal.pone.0078237)
Supplement: Table S7 — Oligonucleotide primers used in this study. (XLSX) [file pone.0078237.s007.xlsx]

## Sheet: 7
	Table S7 – Oligonucleotide primers used in this study
		Name	Sequence 5´- 3´
		ICE1a_f	CGCCGCACACACTCTATTGAC
		ICE1a_r	TTGCACGGAAGTCGATTTGG
		ICE1b_f	GGATGATTGCCGACAGACAA
		ICE1b_r	GAAGACGTCTGCGGGTTCTG
		GI1a_f	CCGTTGCTCCGCCCTATAAT
		GI1a_r	TCGCTCTTCTGGGAGTGTCG
		GI1b_f	GGATGACGGGGAATGATAGTGTAG
		GI1b_r	AAAAAAGCCCCAGGATGCCT
		GI2a_f	TGACGTCACCCGGGCGGGCG
		GI2a_r	GAGTCGCACGAAATAAATTTCCTC
		GI2b_f	GACTGGGAATATTCGTGCTACCTG
		GI2b_r	AAAAAGACGGACCACCCTGG
		IME1a_f	GTCCTGCATTACTGTAGGCAC
		IME1b_r	GCTCGGTGTAATCGACGCCA
		IME1a_f	AGTACAAAGAGCGCGCAGCA
		IME1b_r	CGAATCTTCAGCCACCATGTC
		ICE2a_f	CGCACCATAGTAGCCGTCG
		ICE2a_r	AGTCTGGCTAGAGTCGGCG
		ICE2b_f	ACCGCTGCACCATGTCGAG
		ICE2b_r	CGTGTTGATTTTTGCTGGCAGC
		GI3a_f	GCGACAAATACTCAGGCAACTG
		GI3a_r	GCCATATGATGTCATCCACAGC
		GI4a_f	CGTCACGACCAGCGGAAAAG
		GI4a_r	TCCGCCGTTCTCGTGGCTTT
		GI4b_f	GAATGCCTTGATACTATTGT
		GI4b_r	GCTCGTGAATGTCCTGCCGA
		GI5a_f	TTTGCTCCTCCGCTCGTTCG
		GI5a_r	ATCGTCAACTTCGCGCCCAA
		GI5b_f	TTGCGCGGGAGTGCTTCAA
		GI5b_r	GGCAATCGCCTATCGCCTTGA
		ICE2c_f	AGATAAGCAAAAAGCACTTAGGG
		ICE2c_r	TTTTGCTGTTGGCAGACGAG
		ICE2d_f	ATTGAGAGTTGTGCCGAGTG
		ICE2d_r	TCCGCAGGCTGATTTTCTTG
		ICE3a_f	AGGCACCTAGCTTGCTTCGC
		ICE3a_r	CCGGTAAATTGGTGAATGTCCG
		ICE3b_f	CCGACTGAGCTAAGTGCCTG
		ICE3b_r	CCAGCAACGACGACTTTGGC
